# Supplementary material for: GWAS-identified bipolar disorder risk allele in the FADS1/2 gene region links mood episodes and unsaturated fatty acid metabolism in mutant mice
Source: Mol Psychiatry. 2023 Feb 21;28(7):2848–56. doi: 10.1038/s41380-023-01988-2 (PMC10615742; doi:10.1038/s41380-023-01988-2)
Supplement: Supplementary file 3 — Supplementary Table1 [file 41380_2023_1988_MOESM3_ESM.xlsx]

## Sheet: Legend
Supplementary Table1
a. Lipidomics data obtained from male brain samples.
	We detected 464 lipids among the brains of male mice fed 5 different diets.
	Significantly altered lipids (P < 0.05 and d > 0.8) comparing Fads(Δ/+) with WT mice fed a normal chow diet are marked by †.
	Significantly altered lipids comparing Fads(Δ/+) mice fed AIN93G diet with Fads(Δ/+) mice fed DHA-supplemented AIN93G diet are marked by ‡.
	The results of this data analysis are shown in Figs. 2b–f and 4b–e and Supplementary Fig. 9.
	The shared singnificantly alterd lipds between marked † and ‡ are shown in Supplementary Fig. 14
	The abbreviations for the lipid classes are listed in Supplementary Table 4.
	Normal_Δ/+, Fads(Δ/+) mice fed a normal chow diet; Normal_WT, Fads(+/+) mice fed a normal chow diet;
	AIN_Δ/+, Fads(Δ/+) mice fed AIN93G diet; AIN_WT, Fads(+/+) mice fed AIN93G diet;
	DHA_Δ/+, Fads(Δ/+) mice fed AIN93G+DHA diet; DHA_WT, Fads(+/+) mice fed AIN93G+DHA diet;
	EPA_Δ/+, Fads(Δ/+) mice fed AIN93G+EPA diet; EPA_WT, Fads(+/+) mice fed AIN93G+EPA diet;
	LOT_Δ/+, Fads(Δ/+) mice fed AIN93G+EPA+DHA diet; LOT_WT, Fads(+/+) mice fed AIN93G+EPA+DHA diet;
	Normal_Δ/+, Fads(Δ/+) mice fed a normal chow diet; Normal_WT, Fads(+/+) mice fed a normal chow diet.
b. Lipidomics data obtained from female brain samples.
	We detected 478 lipids among the brains of female mice fed a normal chow diet.
	Significantly altered lipids (P < 0.05 and d > 0.8) comparing Fads(Δ/+) with WT mice fed a normal chow diet are marked by †.
	The results of this data analysis are shown in Supplementary Fig. 6.
	HET, Fads(Δ/+) mice; WT, Fads(+/+) mice.
c. Lipidomics data obtained from male plasma samples.
	We detected 383 lipids using LC-MS/MS among the plasma samples from male mice fed on a normal chow diet.
	Significantly altered lipids (P < 0.05 and d > 0.8) comparing Fads(Δ/+) with WT mice fed a normal chow diet are marked by †.
	The results of this data analysis are shown in Supplementary Fig. 8
	AIN_HET, Fads(Δ/+) mice fed AIN93G diet; AIN_WT, Fads(+/+) mice fed AIN93G diet;
	DHA_HET, Fads(Δ/+) mice fed AIN93G+DHA diet; DHA_WT, Fads(+/+) mice fed AIN93G+DHA diet;
	EPA_HET, Fads(Δ/+) mice fed AIN93G+EPA diet; EPA_WT, Fads(+/+) mice fed AIN93G+EPA diet;
	LOT_HET, Fads(Δ/+) mice fed AIN93G+EPA+DHA diet; LOT_WT, Fads(+/+) mice fed AIN93G+EPA+DHA diet;
	Normal_HET, Fads(Δ/+) mice fed a normal chow diet; Normal_WT, Fads(+/+) mice fed a normal chow diet.
d. Commonly detected lipids both plasma and brain in male mice.
	We extracted 282 lipids detected both in the brain lipid data and the plasma lipid data (Supplementary Table 1a and c, respectively).
	The PCA plot based on this data is shown in Fig. 2g
	HET_Brain, brain lipids detected in Fads(Δ/+) mice fed a normal chow diet;
	HET_Plasma, plasma lipids detected in Fads(Δ/+) mice fed a normal chow diet;
	WT_Brain, brain lipids detected in Fads(+/+) male mice fed a normal chow diet;
	WT_Plasma, plasma lipids detected in Fads(+/+) male mice fed a normal chow diet.

## Sheet: a Brain_lipids_M
Fig.1	Fig.4	lipids	Normal_Δ/+	Normal_Δ/+	Normal_Δ/+	Normal_Δ/+	Normal_WT	Normal_WT	Normal_WT	LOT_Δ/+	LOT_Δ/+	LOT_Δ/+	LOT_Δ/+	LOT_WT	LOT_WT	LOT_WT	EPA_Δ/+	EPA_Δ/+	EPA_Δ/+	EPA_Δ/+	EPA_WT	EPA_WT	EPA_WT	DHA_Δ/+	DHA_Δ/+	DHA_Δ/+	DHA_Δ/+	DHA_WT	DHA_WT	DHA_WT	AIN_Δ/+	AIN_Δ/+	AIN_Δ/+	AIN_WT	AIN_WT	AIN_WT
		AC 14:0	1.01242	1.14834	1.09611	0.995226	1.19008	0.842897	1.28844	0.579513	0.671286	1.20752	0.983172	0.755683	1.25345	1.0366	0.766978	0.900321	1.03506	1.54205	0.936569	1.19414	0.438315	1.31345	1.32223	1.26953	1.0695	1.08529	1.44097	0.982869	0.942136	0.970466	0.94669	1.14982	1.06444	1.30465
		AC 16:0	4.94959	3.47814	3.20817	3.09975	4.18129	3.62629	4.22809	2.69039	3.71159	3.0586	2.17893	3.00581	3.00658	3.32508	2.67408	3.22416	2.88736	3.5794	3.87667	3.84465	1.47172	4.41734	3.30444	3.58985	3.36037	3.55808	3.45957	3.80976	2.71357	2.70309	2.70594	3.26058	3.75169	3.38908
		AC 18:0	2.83701	1.54322	1.47059	1.29708	1.45819	1.79749	1.87754	1.32994	1.67239	1.71179	0.805362	1.24677	1.35978	1.35664	1.03686	1.84519	1.08359	1.82727	1.69131	1.67985	0.904785	1.46161	1.73836	1.19701	1.54305	1.58019	1.63537	1.64924	1.17104	1.57195	1.25031	1.60372	1.43828	1.67749
		PC(O) 16:0/16:0	61.1449	57.4334	52.2697	59.8689	58.3081	42.5737	67.8831	58.7945	52.8499	51.8424	60.7517	48.9501	52.8788	70.3738	53.2166	57.1912	62.3225	58.4607	54.7815	52.9128	60.7641	73.5427	59.2724	51.3949	49.8188	49.9509	59.2972	47.6578	65.5956	48.3541	55.8997	50.264	62.2279	62.3756
		PC(O) 16:0/18:1	27.2086	27.8567	31.3736	32.8954	25.1053	28.4645	24.1759	37.6668	28.5916	24.1303	27.7261	29.5381	18.3149	21.5134	33.9815	24.4884	29.273	23.0865	27.2339	25.272	31.6779	31.9311	22.7051	24.7327	26.2543	19.3555	24.7111	21.055	28.804	26.3712	19.8672	30.6142	25.2247	25.8252
†		PC(O) 16:0/18:0	1.50719	2.15758	1.70984	1.45225	2.86027	2.67882	3.69742	1.6139	2.11121	1.69334	1.56547	1.88086	1.5957	2.90326	1.5886	2.24517	2.17705	2.37527	2.21763	1.97721	1.5614	1.97182	2.25096	1.60131	1.60885	2.66552	2.60961	2.30307	3.48637	1.62662	1.33098	3.17489	2.34223	3.03558
		PC(O) 16:0/20:4	3.45494	4.29405	5.41066	3.64381	3.7737	4.1668	2.6683	3.47124	4.19475	2.99984	2.0987	2.53702	3.40474	1.65294	4.30783	3.87242	2.44687	3.35982	1.92811	1.66971	3.74162	4.66923	2.64373	3.24611	3.14264	1.33967	2.67752	5.06931	3.6772	2.32806	4.30309	5.50766	2.9649	2.23087
		PC(O) 18:1/16:0	108.401	98.6725	104.258	113.652	100.466	92.6674	133.78	104.891	107.577	100.151	113.411	105.308	111.544	119.016	123.817	100.629	112.259	105.149	100.106	107.072	107.516	109.823	112.788	98.8823	94.6033	113.068	112.368	101.34	138.5	95.4541	99.7078	96.5064	107.596	116.642
		PC(O) 18:1/18:2	1.82709	2.22	0.756846	1.76732	2.69212	0.144919	0.0728458	4.09136	1.4392	3.7618	1.33386	2.18042	2.13041	1.17897	4.42204	1.70987	2.30566	2.91712	1.25762	3.04758	3.02348	4.27392	2.51202	1.73944	1.68446	2.46401	3.85733	1.21604	1.91144	2.10275	2.24917	5.09561	0.31508	2.96106
	‡	PC(O) 18:1/18:1	41.3675	39.926	50.8961	53.1672	64.4337	47.995	59.0221	63.9624	34.6519	44.7518	27.0112	26.2049	45.6676	40.1374	42.7971	51.0767	65.7616	56.9975	43.8809	65.7435	45.0699	50.9173	47.631	41.4907	42.7732	44.8381	48.2352	43.4711	59.0745	56.9341	49.7588	61.2397	43.4637	95.2272
	‡	PC(O) 18:1/20:4	82.9583	91.5982	111.781	96.0748	168.724	84.2726	110.018	125.827	73.8651	99.2408	61.4622	57.1886	103.206	62.5767	84.6281	100.814	129.812	132.132	107.158	128.126	119.869	107.517	83.9994	73.1259	79.0544	96.7598	112.974	119.666	146.258	130.355	120.055	138.284	114.033	143.545
		PC(O) 18:1/20:3n-3/6	8.01381	7.39768	3.18233	7.6957	8.20947	4.33458	4.89088	10.7807	5.10587	15.8768	6.23117	2.43877	5.16078	3.86674	6.63836	8.69049	10.5981	10.8326	2.91318	4.06119	4.58714	8.36072	10.7147	9.42082	8.15666	4.11252	3.14635	6.03523	8.40316	6.85238	6.34875	4.15945	2.36235	5.47003
		PC(O) 18:1/22:6	56.0127	63.2186	62.574	54.1608	81.9411	46.7067	54.0389	66.8402	42.3598	60.9606	38.1433	38.7613	62.6686	52.919	54.9304	60.3229	76.0238	65.3664	57.9399	72.4274	73.6852	63.3145	64.4	45.1962	51.3597	51.2228	71.8347	59.5905	70.7745	64.5655	68.0487	71.3307	51.834	93.9738
†		PC(O) 18:0/16:0	43.1512	45.7726	42.5889	51.0528	63.8649	57.4906	62.5607	44.3317	43.3883	42.11	43.3512	54.0108	60.9092	61.5643	51.8139	42.907	47.0912	47.2733	59.4247	58.209	52.124	44.9349	49.45	40.552	40.7715	60.0727	67.5558	51.6475	77.1018	37.6808	39.9229	56.5328	65.1508	66.8749
†		PC(O) 18:0/18:1	13.2708	12.2012	10.0229	15.3536	22.3759	23.1383	16.9441	11.0725	10.6175	11.649	11.2159	19.6136	18.9407	17.8707	11.9858	12.9924	11.3217	11.6666	19.6852	20.3054	14.4007	13.6294	12.8295	12.0124	13.4703	18.0896	20.5058	18.8559	28.3597	12.3434	11.5067	20.6764	19.4618	20.8675
		PE(P) 16:0/16:1	6.98713	7.38434	4.56099	7.73591	7.94376	6.47825	2.68122	6.49174	6.66364	4.75666	5.63436	8.56937	7.14469	6.37181	6.70363	8.38981	6.70462	8.987	5.04578	7.48364	9.08	9.53459	7.47101	7.16309	8.23655	6.09232	5.95232	6.49971	8.24333	6.29306	5.51298	5.52955	5.38677	4.83416
		PE(P) 16:0/16:0	16.0062	12.8833	13.8712	13.1589	14.3386	13.3862	13.8806	11.7742	13.1716	11.3604	13.4023	13.1372	13.6207	11.7356	14.3371	12.2286	12.4733	13.7554	14.4514	13.5916	16.8644	14.7681	14.5527	12.563	12.2952	13.8383	12.9005	11.9022	15.4373	12.0617	12.7493	10.0901	13.0314	10.3666
		PE(P) 16:0/18:2	8.64404	4.7821	6.29147	6.12055	5.23481	5.12245	4.46369	7.4898	5.58166	6.19474	7.87119	7.50923	5.14926	4.21595	9.56777	7.46305	6.02574	8.74452	5.39058	5.73745	8.90207	8.19335	5.18131	5.9235	8.46736	5.39582	6.0036	6.67166	7.11052	7.32417	6.15742	5.10027	4.28367	4.00282
		PE(P) 16:0/18:1	471.275	372.352	376.86	403.193	401.843	412.906	336.633	338.13	342.433	340.718	339.27	383.389	393.742	357.094	377.182	414.276	371.074	526.637	346.042	375.576	380.802	540.038	446.711	423.831	470.575	334.142	359.511	398.516	463.262	383.473	358.626	353.213	298.069	282.256
†		PE(P) 16:0/20:4	199.7	175.221	196.198	184.009	176.109	161.196	157.89	163.045	171.707	137.295	174.566	155.575	175.977	165.459	192.744	169.681	172.972	202.747	165.784	161.695	210.712	203.475	189.536	179.847	171.316	156.946	159.149	173.314	167.319	183.342	184.152	161.904	156.647	144.76
	‡	PE(P) 16:0/20:3n-3/6	57.2599	53.3508	20.998	44.1148	24.7175	21.0611	19.3146	36.4681	38.1968	45.4392	38.4193	19.2853	22.97	19.9597	38.7078	49.9652	45.5824	57.8337	20.8417	22.189	16.4175	65.1334	56.067	55.6206	62.575	22.3188	25.0296	25.3263	42.6697	42.8342	38.36	19.2403	17.4102	11.9324
		PE(P) 16:0/20:3n-9	2.85163	2.16267	2.87253	2.73371	2.61353	3.1409	3.19092	1.62487	1.98901	1.66945	1.72641	1.96744	1.89261	1.51289	2.12543	1.36202	2.28412	2.89827	1.90142	2.27351	2.99436	1.92953	2.48697	2.01331	2.0649	1.74523	2.03867	1.96635	0.687327	1.32121	0.932332	1.14089	2.12194	1.3764
†	‡	PE(P) 16:0/22:6	263.135	238.639	246.843	235.911	185.158	164.477	180.203	213.886	218.195	189.677	214.536	170.729	177.508	179.212	247.73	243.836	236.416	252.65	179.724	183.406	203.57	300.778	235.718	247.787	233.863	176.994	176.307	219.084	190.879	195.305	207.19	165.384	168.435	141.789
	‡	PE(P) 16:0/22:5n-3	17.2843	14.6958	9.75758	11.6333	10.0138	7.8383	8.84567	13.7687	15.2327	16.9234	15.1964	8.98235	12.3234	12.734	20.3657	19.0969	19.8512	20.3947	9.65864	13.7359	14.9823	17.7399	16.692	16.4672	14.5077	8.50673	7.19027	8.83551	7.09875	8.99928	8.22349	7.54919	7.44042	5.00934
	‡	PE(P) 16:0/22:5n-6	3.74542	3.43487	4.58223	3.93329	2.51904	3.31881	2.58551	4.20065	3.80893	2.33196	3.32286	2.49011	2.83275	2.20173	4.70433	3.80829	3.60354	3.22397	3.05452	3.47371	3.39265	3.67596	2.66549	2.9479	2.51425	2.10277	2.78383	2.17863	6.20935	6.85443	6.71255	6.26285	5.61608	4.76442
		PE(P) 18:1/14:0	5.13584	5.66582	4.3383	4.64171	3.90875	4.41575	4.04749	4.25504	4.03906	4.27953	4.244	4.77078	4.35927	4.42303	5.45026	4.15522	5.03749	4.44826	4.54535	4.35156	7.71846	5.24087	4.45084	3.99534	5.43432	5.0967	3.91761	3.76066	3.38477	5.12594	5.17697	3.5456	3.98744	3.19958
†		PE(P) 18:1/16:1	21.5366	19.451	19.5201	21.4317	17.6041	18.2052	15.5362	24.5103	20.8945	17.4846	24.2697	20.5718	17.6593	15.3408	24.9942	16.4305	20.2279	24.0458	15.5093	21.0531	38.08	23.8804	18.8639	19.3449	19.2896	17.7903	18.671	18.742	17.2516	16.424	19.2415	15.9207	15.2031	12.0802
		PE(P) 18:1/16:0	129.555	122.773	150.517	145.916	111.946	123.513	120.105	139.086	136.756	115.766	144.561	121.915	111.509	112.695	152.716	115.09	128.935	137.948	117.928	112.088	170.514	147.346	129.146	114.052	126.041	119.2	114.581	118.351	124.147	122.58	121.833	104.611	109.021	104.921
†		PE(P) 18:1/18:2	16.8471	14.4136	14.9755	17.7088	9.29777	13.6438	10.2227	20.0885	16.184	13.2727	18.3037	13.4752	9.20035	9.59398	21.1212	12.6361	13.6711	14.958	10.4099	12.4839	21.2422	15.1322	14.083	15.5905	16.0018	11.0277	11.3978	10.948	14.9588	14.2297	13.7342	11.9569	10.6332	8.03588
†	‡	PE(P) 18:1/18:1	993.579	897.133	956.71	973.609	809.777	865.45	752.368	881.377	880.916	790.73	896.353	745.453	765.061	711.665	966.929	832.621	896.261	1060.91	738.343	702.486	815.813	1078.79	952.589	896.932	967.713	765.377	764.288	779.856	763.222	863.015	825.876	692.529	689.514	617.011
		PE(P) 18:1/18:0	11.799	11.8347	13.848	13.8	10.63	12.9441	11.1888	10.9454	10.4595	9.04193	11.2938	13.2474	11.206	10.905	13.3571	10.4113	10.8052	14.3706	11.779	11.3061	8.2203	12.5086	12.4233	11.2674	12.8786	11.5459	11.4544	10.4987	14.4622	12.9769	11.5116	12.5123	11.2194	11.206
	‡	PE(P) 18:1/20:5	1.5455	2.19094	0.528044	1.60103	1.10291	1.36579	0.586874	2.77187	2.21606	1.80066	2.57273	1.28541	0.341779	1.14091	2.47887	2.51667	2.06331	2.02178	0.745577	0.353088	1.84196	3.45913	3.20839	1.64196	2.79115	0.498716	0.8954	0.968454	0.690813	0.624614	0.766192	0.459071	0.192761	0.123044
†		PE(P) 18:1/20:4	284.663	290.535	328.34	302.089	230.179	255.375	209.599	236.039	266.233	221.563	252.083	214.01	210.698	212.984	272.421	245.325	272.51	296.745	219.631	219.134	248.46	294.202	258.328	255.958	282.125	222.396	221.607	229.187	213.22	305.258	296.466	227.886	242.516	197.948
†	‡	PE(P) 18:1/20:3n-3/6	63.1985	66.4952	31.2832	59.0043	26.7113	29.7972	24.6658	47.3844	47.9273	58.754	48.7334	21.8699	26.6252	25.6984	51.6672	57.0894	58.528	76.0739	26.8266	26.7886	22.204	71.8356	65.9261	70.5978	73.4406	27.3069	26.8721	27.4651	41.5056	49.9053	49.0762	25.9625	21.823	20.7849
	‡	PE(P) 18:1/20:3n-9	8.57516	8.5106	12.074	8.42233	8.6053	10.0817	11.0055	5.49475	6.57022	6.00179	7.65584	8.09539	8.14262	8.01778	7.41058	5.6639	8.07358	6.6355	8.43309	8.01969	9.52225	7.72737	8.68807	7.3052	7.50418	9.53035	7.81877	10.153	3.89043	6.56072	5.55055	7.50672	7.07344	6.89923
†		PE(P) 18:1/22:6	127.352	128.046	136.843	133.242	84.785	88.7464	85.6153	115.262	117.869	116.567	127.189	79.8913	89.3947	75.0006	129.933	109.252	123.599	127.014	83.4707	75.3032	95.7778	141.818	116.904	118.423	127.49	90.3136	88.0761	90.3995	81.4366	105.469	113.712	72.3825	74.9374	70.3158
†	‡	PE(P) 18:1/22:5n-3	15.0402	15.7827	9.58185	14.1736	9.1033	9.28042	8.34479	12.7891	12.8637	17.1686	14.1751	6.40404	8.42538	9.0328	15.8836	15.8556	15.4799	16.1905	9.08448	9.57278	9.92565	15.9956	15.8753	15.2965	15.5235	6.65171	7.09418	7.73737	4.75176	9.31518	8.10788	6.44987	4.85116	4.15512
		PE(P) 18:1/22:5n-6	2.17198	1.76881	3.62967	2.76685	2.44342	1.54012	1.57068	1.68862	2.44122	1.73487	2.96973	1.11882	1.45566	0.605109	2.46301	1.19761	2.53984	1.5629	2.08144	1.59524	2.16401	2.55975	1.32539	2.28504	1.92309	1.31281	1.3931	2.07253	2.52097	4.43008	2.55273	3.21092	2.54169	2.83421
		PE(P) 18:0/14:0	0.535844	0.281855	0.652141	0.632542	0.508126	0.542393	0.406754	0.529627	0.277787	0.29013	0.515661	0.714142	0.307323	0.426143	0.694609	0.674878	0.546963	0.580036	0.331725	0.20877	1.55247	0.646229	0.231122	0.573481	0.403285	0.0583381	0.61165	0.558221	0.373841	0.55164	0.612259	0.504093	0.444451	0.489168
	‡	PE(P) 18:0/16:1	16.4994	17.2006	16.3647	17.5052	16.1366	19.4419	16.105	19.2318	16.6767	13.325	18.1518	15.9137	17.2602	15.5456	20.8247	16.5448	16.3252	18.1902	15.9678	15.1287	24.8776	19.8356	16.3972	17.3346	18.0645	15.5668	15.1934	16.599	13.7996	15.9704	15.2975	13.6953	11.6011	13.3153
†		PE(P) 18:0/16:0	65.2434	62.1772	63.963	67.5876	70.317	68.3042	68.3249	64.2529	62.8051	54.5861	65.0131	67.0013	62.0354	59.1051	73.2881	56.2739	60.2944	68.6562	66.1413	63.5359	69.8984	69.0241	60.5783	58.8884	61.8856	69.6166	67.7297	65.2975	67.7233	61.578	55.5265	64.3116	65.6427	60.1784
		PE(P) 18:0/18:2	15.1073	12.9974	9.70845	12.458	11.1052	11.9578	8.01725	15.8228	13.0487	14.6532	16.3119	11.9059	9.36219	9.3293	18.8521	13.331	13.0213	16.0099	9.31428	11.8479	15.4749	16.4543	12.2101	13.4451	15.2089	10.4498	8.8431	11.1587	15.1784	14.5086	12.5316	9.69145	9.44103	8.72746
		PE(P) 18:0/18:1	1008.81	975.714	905.232	978.248	1045.91	1060.18	930.772	860.069	826.2	801.889	834.4	917.806	934.242	889.792	943.191	928.795	943.441	1178.05	916.492	908.774	803.79	1075.73	972.141	962.253	1004.39	955.741	983.548	980.633	983.388	959.831	840.254	997.407	859.679	816.418
		PE(P) 18:0/18:0	2.02137	2.02718	2.05937	2.00973	2.02515	2.22698	1.58142	1.70272	1.35527	1.75893	1.66332	2.19744	2.01009	1.60104	2.23415	1.89156	1.84539	2.6749	2.09229	1.86161	1.2968	1.86981	1.948	2.04676	2.19562	1.77077	1.51465	2.00995	2.11157	2.24434	1.88535	2.08713	1.87213	1.33255
	‡	PE(P) 18:0/20:5	7.68341	6.20031	3.93926	8.70074	3.58883	3.92223	2.83001	8.99985	8.57908	8.98203	10.5679	4.22563	4.47257	2.10214	10.082	7.41756	9.49111	9.0487	3.75258	6.22672	7.73257	11.1075	6.46625	9.58179	9.07609	3.04883	3.74815	6.11232	3.13118	4.03795	2.92692	1.36783	1.90301	2.06386
†		PE(P) 18:0/20:4	417.435	376.832	442.596	421.828	324.056	356.526	322.946	352.048	386.139	326.014	380.426	288.58	333.287	326.645	427.517	379.218	381.183	444.775	320.533	328.903	411.495	435.942	403.111	377.737	390.047	322.068	328.527	329.502	316.511	438.642	403.722	327.892	336.997	322.743
	‡	PE(P) 18:0/20:3n-3/6	85.6295	77.6285	39.469	74.555	38.8286	42.4197	31.5706	61.5948	58.9916	72.4039	65.7949	27.4748	35.9019	32.504	62.3299	78.3776	77.9923	98.7856	34.8356	33.0765	25.8585	90.8984	81.9871	82.6283	96.3129	35.6097	34.2979	37.9904	54.7991	66.5296	60.7148	31.6207	26.8116	25.1517
	‡	PE(P) 18:0/20:3n-9	8.86153	9.32829	11.4226	7.17451	11.4561	13.2068	10.09	7.06686	5.34216	6.49718	7.38024	8.93088	9.87349	10.2772	7.77376	6.22019	8.58879	8.41591	8.16557	8.48945	8.13178	8.17948	9.30004	7.33464	8.08086	7.99512	8.92154	10.192	2.7689	5.37035	5.91823	8.24031	6.15358	6.38895
†	‡	PE(P) 18:0/22:6	456.046	423.159	478.048	478.104	309.534	324.719	325.901	406.441	419.386	412.581	461.717	289.276	312.866	300.959	468.535	389.849	440.365	470.659	297.111	294.439	354.876	484.634	479.019	422.04	458.545	321.255	319.557	333.344	303.114	406.423	408.858	279.915	287.766	263.95
	‡	PE(P) 18:0/22:5n-3	26.9694	22.8405	15.3307	23.9085	15.763	14.4973	14.3274	22.4077	21.5802	25.5786	22.4842	13.7781	14.8558	13.8331	29.8261	26.835	28.2368	31.6213	17.3598	17.752	21.1289	22.5994	23.1532	25.7682	22.2633	11.6376	12.8578	13.0314	10.9378	17.734	13.7893	9.26615	9.74915	9.27307
	‡	PE(P) 18:0/22:5n-6	4.51088	3.4083	6.66669	5.2822	4.51964	4.61475	4.03885	3.42283	3.67983	3.83389	5.27566	3.20962	3.82641	3.35	4.58825	3.82297	4.16261	4.05167	3.70329	3.01529	5.60067	3.98745	3.15769	3.79922	3.00844	3.97766	3.98805	4.50932	6.38321	9.52921	7.94306	5.38132	5.9302	6.84014
		BMP 18:1/18:2	1.71637	1.29496	2.12809	1.15497	2.87217	1.52541	1.88977	3.33401	2.19442	1.18252	1.92682	2.141	0.756252	0.514254	2.05255	0.913128	1.07293	1.03082	1.83074	1.46533	2.4805	2.19152	0.759017	1.78754	1.84936	1.47211	0.845339	1.01739	1.79079	2.11379	1.04769	2.51537	1.55403	1.23766
		BMP 18:2/22:6	2.62369	2.03157	2.81739	2.79988	2.44963	1.57536	2.45484	3.25656	1.97322	2.49327	3.37786	1.89122	2.74957	1.43186	5.04714	1.23528	2.54035	2.19525	4.22787	2.115	4.62802	2.12403	1.18507	2.91002	1.68765	2.26038	1.22338	2.02011	2.48684	2.89307	2.03643	3.00592	3.24514	1.67063
		BMP 18:1/18:1	15.0848	12.2484	23.8116	16.6126	30.0847	14.9195	20.8939	22.3219	23.6583	12.2163	12.0629	16.0861	15.0106	12.5201	17.9129	9.45181	14.3528	12.1381	18.3398	14.8274	14.8306	12.7088	14.8641	17.2032	13.8738	27.3077	16.0153	16.0909	15.8897	20.4762	12.0671	26.2494	15.1261	18.4721
		BMP 18:1/20:4	3.50815	2.83854	5.34816	2.24957	6.31382	5.21655	4.92362	2.6618	5.33559	2.22514	1.5759	5.03291	3.48142	2.68385	3.98062	3.03866	4.17269	1.79416	4.46455	3.48906	3.2982	3.10566	1.71698	4.69053	1.72287	7.86985	4.93727	4.42842	4.03995	5.44288	3.46138	8.67054	5.93861	3.53245
		BMP 18:1/22:6	9.16455	11.4898	8.29603	10.0142	11.0096	7.70926	10.7729	11.0281	6.46377	5.90228	6.68958	6.55654	8.9309	5.71888	15.0386	6.61534	10.823	5.45349	9.20601	6.90105	11.4746	12.5677	7.28927	9.41859	4.95966	10.0337	8.67736	6.93784	8.95078	5.84384	5.26581	11.1649	10.8392	7.95889
	‡	BMP 20:4/20:4	3.23439	3.61211	6.12049	2.27119	4.53032	4.89688	4.07949	1.30678	2.76614	1.94787	2.89673	2.81526	3.66014	3.2656	4.87214	1.89812	4.44083	2.8722	7.39303	3.20772	6.01127	3.13848	1.85104	3.14531	1.76774	5.1117	3.52654	5.5197	3.75027	4.97373	3.80386	8.64217	10.4568	6.77446
		BMP 20:4/22:6	9.94971	9.78342	16.2476	7.85942	13.485	16.1565	9.15027	7.07085	8.81537	7.21786	7.58141	8.33963	9.20731	10.4069	14.7117	6.11236	11.349	6.07602	15.0301	9.88592	9.9344	7.31897	9.10464	9.17872	7.06885	15.1156	11.1841	10.2595	13.8553	9.95995	10.1586	20.1687	19.1362	13.0787
		BMP 20:4/22:4	0.370712	0.453086	0.693105	0.724898	0.214962	0.915383	0.482117	0.273379	0.292551	0.176876	0.199693	0.537862	0.140179	0.311754	0.570631	0.268855	0.374593	0.216917	0.598635	0.525599	0.619607	0.271958	0.38248	0.409877	0.0583697	0.895929	0.894727	1.00591	0.533194	0.57236	0.67953	1.53852	1.13382	1.47491
		BMP 20:3/22:6	2.38517	1.9221	1.83435	2.12485	0.982558	1.95094	1.85236	3.09812	1.10132	2.01227	2.78754	0.561317	1.13903	1.97695	3.73743	1.68217	2.3336	1.86176	1.81001	1.03142	1.36116	4.23204	2.12528	3.12755	1.0199	3.2154	1.7201	2.1467	2.87398	2.05006	2.03239	0.736606	1.1255	1.33605
		BMP 22:6/22:6	76.3823	122.618	149.299	115.066	120.009	123.338	117.618	117.82	102.305	92.9988	111.364	117.176	106.67	53.5932	183.897	76.7341	125.143	92.2412	136.362	89.903	124.901	115.96	103.056	153.454	81.0646	151.866	114.162	136.631	110.816	102.926	67.5326	181.344	90.5035	112.296
		BMP 22:6/22:4	1.69948	1.27579	1.29725	1.10817	2.36091	1.26499	1.5249	2.61369	1.92795	1.0861	0.601018	2.06673	1.49831	1.21359	1.98437	0.94416	2.0756	0.800457	1.92123	2.31843	1.5241	1.694	1.18951	0.85331	0.876247	1.29913	1.9071	1.67446	1.53507	1.83633	1.79582	2.25295	3.26031	2.18791
		Cer 18:1/12:0	0.526407	0.476679	0.410438	0.486406	0.527029	0.440187	0.536488	0.489894	0.414299	0.545927	0.520448	0.496512	0.565585	0.373699	0.581884	0.618378	0.501677	0.562511	0.576213	0.538928	0.530709	0.459538	0.456852	0.475245	0.490616	0.629826	0.616215	0.566266	0.406969	0.467169	0.600913	0.63129	0.603444	0.583732
		Cer 18:1/14:0	0.123168	0.0494933	0.202084	0.118839	0.16469	0.0853306	0.111083	0.143409	0.0929117	0.187364	0.0827133	0.133474	0.142458	0.143143	0.164276	0.145615	0.117622	0.128565	0.142213	0.148408	0.108832	0.139234	0.12012	0.096492	0.119978	0.179428	0.15529	0.169294	0.106459	0.151298	0.103763	0.111946	0.209172	0.0985106
		Cer 18:1/16:0	1.76604	1.45956	1.47368	1.84619	1.90366	1.4223	2.33114	1.6838	1.91083	1.40793	1.58284	1.81332	1.60585	1.34428	2.42572	1.6769	1.5458	1.95238	1.82527	2.08355	1.55026	1.80307	1.18348	1.53601	1.25329	2.03686	1.58519	2.13834	1.99544	1.45706	1.47069	2.22116	2.17453	1.61836
		Cer 18:1/18:0	104.499	99.5189	107.347	117.428	116.78	96.894	113.121	96.6606	85.3489	96.1226	103.689	119.537	104.63	77.7407	165.041	100.516	127.561	117.409	120.11	132.642	116.94	108.723	80.2719	96.9879	110.332	133.031	120.025	126.421	103.66	104.047	100.021	144.209	115.231	113.468
		Cer 18:1/20:0	5.39221	5.34229	5.89557	5.92092	6.04128	4.97806	6.33016	4.09082	3.5626	4.91148	4.15722	5.42324	5.53272	4.13203	7.30365	5.31851	6.34058	6.57948	6.12919	6.5883	4.48766	6.17241	4.17888	4.63004	5.77514	7.25963	6.31217	6.64422	5.2926	5.42271	5.18962	7.7886	6.29908	5.94497
		Cer 18:1/22:0	1.25778	1.20314	1.2424	1.3121	1.30648	1.261	1.42978	1.2132	0.906358	1.01566	1.16844	1.39786	1.39737	0.82417	1.9295	1.29521	1.62137	1.42927	1.49104	1.63481	1.52888	1.51808	0.930489	1.21443	1.42689	1.53744	1.44433	1.60779	1.48628	1.36617	1.10831	1.79579	1.51606	1.32142
		Cer 18:1/23:0	0.721611	0.72704	0.611102	0.711258	0.765433	0.612135	0.569515	0.710593	0.514932	0.673327	0.873989	0.914092	0.634686	0.461424	0.972088	0.615624	0.641292	0.777735	0.721175	0.803403	0.879681	0.770048	0.539373	0.689963	0.689509	0.956265	0.798732	0.862101	0.632833	0.81214	0.758222	1.01926	0.755352	0.617807
		Cer 18:1/24:0	0.707124	0.664447	0.6271	0.657025	0.725526	0.711997	0.746569	0.626499	0.539525	0.662959	0.452515	0.760179	0.622017	0.601217	0.898564	0.618731	0.578406	0.845923	0.798533	0.656367	0.708571	0.767534	0.610722	0.661043	0.771939	0.760528	0.652454	0.933208	0.768869	0.623352	0.529286	1.05717	0.742963	0.528554
		Cer 18:2/16:0	0.158659	0.20495	0.12933	0.166799	0.193266	0.157049	0.187627	0.0846442	0.0852896	0.154199	0.105162	0.110482	0.197325	0.156084	0.198007	0.137106	0.329335	0.202311	0.222864	0.249539	0.152228	0.160657	0.148053	0.18526	0.280689	0.311137	0.182499	0.303097	0.224006	0.12351	0.239128	0.214092	0.299679	0.148973
		Cer 18:2/18:0	13.8944	15.0131	11.2924	13.1076	14.1218	14.0158	14.8024	7.08706	7.42101	13.9534	11.4172	9.87319	15.5546	12.2395	15.7439	13.8754	21.139	16.8541	15.3204	17.0049	12.4575	14.4043	11.4855	14.9921	15.9962	20.4166	15.378	21.0641	14.5563	14.465	17.6314	17.1428	14.8426	19.33
		Cer 18:2/24:0	0.0699827	0.0560578	0.0636487	0.0572432	0.0460172	0.0670329	0.0682383	0.017948	0.00489481	0.040803	0.0431951	0.0355214	0.0541465	0.0559188	0.073554	0.0634832	0.106223	0.0489615	0.0856538	0.0659897	0.0494472	0.0436354	0.0294571	0.0457744	0.0721755	0.0757632	0.047139	0.0671747	0.0622496	0.0798	0.0492598	0.120844	0.0755813	0.0762576
		DAG 16:1/16:0	9.29656	9.90403	13.0881	10.9363	10.4767	9.15053	8.65362	14.7006	5.73306	6.01316	17.2256	10.3548	12.9586	14.2491	15.55	12.5914	11.5895	14.3883	16.9416	12.1644	15.9517	10.2556	11.9053	9.64881	10.3487	8.18448	9.25241	11.083	11.8604	9.7254	9.82924	9.9106	10.8102	9.80936
		DAG 16:1/18:1	11.9122	14.7555	11.5459	15.8637	12.2808	12.058	11.7945	17.6801	9.00188	7.78815	21.6908	10.1712	11.6541	19.5339	11.3804	14.0143	10.5191	12.3276	13.7844	12.5736	14.7326	6.51406	14.7749	10.2077	15.0317	9.04839	9.69716	14.1886	10.703	9.68566	11.0422	11.2589	12.3462	11.0629
		DAG 16:1/18:0	2.22223	1.74518	3.64516	4.23458	2.10902	3.87961	2.00301	1.7955	2.45042	2.16446	4.53149	2.98876	3.4303	3.10052	3.58637	2.22756	2.65723	3.46549	3.0998	3.73804	4.97011	0.69904	1.28524	2.57362	4.09126	3.35183	1.61797	4.29912	1.54474	2.14556	2.12903	2.21758	2.79205	2.99481
		DAG 16:0/18:2	24.1551	20.9315	23.0601	21.2423	21.5476	24.9825	23.0208	33.8836	24.4897	24.0758	49.0524	18.4623	19.0124	22.5027	34.4261	22.4529	26.9378	26.0216	23.8768	19.7711	29.76	20.3008	30.7585	16.372	20.8659	17.3488	15.1235	22.9089	17.6229	20.6219	14.0152	14.792	16.569	14.4085
		DAG 16:0/18:1	212.895	220.88	218.318	202.037	161.221	211.772	179.98	197.349	164.087	169.954	285.868	205.85	189.415	227.116	262.314	172.249	177.782	255.092	193.627	237.357	246.559	155.757	157.169	161.387	224.536	224.728	147.037	228.153	172.879	172.581	155.743	175.641	218.002	180.773
		DAG 16:0/18:0	34.3436	28.5666	29.9943	32.6327	23.7929	30.6672	28.0275	28.1967	29.0993	27.8993	42.9144	25.7222	42.8214	48.643	25.8271	29.3365	25.3342	44.1164	29.6218	25.1315	24.7796	25.7297	29.1671	24.3037	26.8073	33.4743	34.6235	35.3165	23.6153	31.9028	28.0682	36.9552	37.126	36.2272
		DAG 16:0/20:4	61.4233	66.3424	61.2415	54.462	52.7813	59.9375	64.6775	70.8282	49.4525	54.437	58.4614	60.8787	55.0948	57.9098	64.5716	49.8022	45.205	63.5632	67.5904	62.2462	63.8485	58.8852	62.6141	45.88	48.9137	71.3785	59.6396	69.7603	55.5844	59.3411	55.7077	66.6659	77.6616	50.3055
		DAG 16:0/22:6	59.1778	64.7162	51.4925	45.93	41.7575	52.3867	53.9583	59.2142	48.7495	47.4199	67.9452	56.301	53.2272	57.3123	64.5656	57.0236	44.0129	54.4815	62.5377	52.7223	51.2535	56.6941	48.605	49.7836	51.4755	58.1497	60.7593	56.6086	44.7807	48.9085	39.789	52.004	57.3272	51.7241
†		DAG 18:2/18:1	37.4268	39.9243	45.5336	41.1816	33.7121	35.2626	36.8444	41.0792	39.679	37.9293	73.4882	36.0574	31.1201	45.4027	36.5021	32.7517	52.8266	42.6828	34.5362	42.5544	41.0931	24.8263	42.8552	30.6901	34.0974	32.8607	29.785	30.9066	31.671	33.0281	33.6664	25.1373	33.8578	33.1651
		DAG 18:2/18:0	20.8336	19.4806	20.6872	29.4908	12.481	23.6504	12.6572	19.6956	10.243	21.5713	38.7882	19.7234	19.486	17.1862	32.8391	12.626	20.294	22.5504	14.392	25.6686	21.893	9.65066	10.7583	15.8976	24.1781	21.2734	10.1817	21.865	12.351	13.9602	18.8824	10.9	17.5736	12.8682
		DAG 18:1/18:0	61.2971	63.3112	86.7641	109.963	45.6058	89.3993	44.6781	43.85	31.1105	48.04	102.541	60.1974	67.0881	70.4057	67.3407	42.4801	63.5662	84.6816	40.5897	71.2373	57.0555	28.5439	30.0659	49.4334	75.8724	78.6353	30.8751	85.5883	39.7705	43.8986	62.1337	37.8486	73.7825	69.9089
		DAG 18:1/20:4	31.4616	30.9104	30.1287	28.9753	20.1073	28.2445	26.6169	31.0125	16.9908	22.6296	33.6244	24.6423	22.6208	31.5429	28.8207	19.2661	18.7016	29.3837	31.7001	30.4739	23.8016	16.8708	24.7411	21.3775	23.2003	29.8516	25.8218	29.8964	20.9876	26.6351	21.5247	24.8849	38.0215	22.2515
	‡	DAG 18:1/22:6	8.82521	8.29014	7.66453	6.05472	6.85315	8.0043	8.70759	11.6251	8.69101	7.51104	8.22764	6.66123	7.22883	8.89359	9.51578	7.80759	6.7768	4.03874	9.12406	8.52882	10.1945	7.18966	10.4995	7.01261	9.38184	8.595	7.34124	7.294	4.38929	5.63255	6.12016	10.0471	10.2761	6.218
		DAG 18:0/20:4	249.169	251.999	229.213	202.611	224.361	228.328	254.021	243.625	218.816	222.848	255.808	244.943	220.577	244.826	254.389	231.494	171.01	260.022	315.784	254.801	196.673	239.794	263.048	186.318	198.778	287.466	258.444	244.337	247.135	253.718	201.658	269.793	315.874	212.467
		DAG 18:0/22:6	7.73763	11.134	6.14965	7.38453	7.01937	7.22422	8.97362	13.5288	9.23351	8.0741	9.62138	9.37192	6.74804	9.63779	9.85013	7.39494	5.98532	9.63245	14.1871	12.2199	8.81063	6.49687	5.80162	8.13053	7.95705	12.0147	11.2323	11.4198	9.61398	7.88143	6.35849	9.23598	13.0245	7.31897
		DAG 20:4/22:6	5.85446	7.06569	8.20287	5.82783	6.80009	7.81895	12.159	12.1934	6.4895	4.03536	5.99843	9.26988	5.38678	6.00965	8.47641	8.52147	6.07357	5.73714	10.5478	7.19892	6.79701	5.41421	7.18635	3.71001	5.14746	6.25288	6.14765	7.14783	6.32007	7.18118	5.35139	9.46569	8.30424	4.58707
†	‡	DAG 20:5/18:0	6.57897	8.74829	4.90178	8.7281	2.3251	1.5055	2.96053	20.8384	8.84475	13.6668	10.8178	5.28769	6.47533	7.52861	9.24319	8.26534	5.29956	9.95736	4.32747	7.11675	7.37781	10.5363	10.626	11.9416	7.14713	5.30422	3.2714	4.88907	3.89946	1.29527	4.64057	2.55803	1.2027	2.13892
		DAG 14:1/16:0	3.55987	1.86011	1.39143	0.999638	3.65107	1.04994	1.86315	1.56864	1.35411	2.9182	2.57954	2.06268	1.58118	1.76183	2.25703	1.84989	4.05316	2.33382	2.3125	3.34514	1.87982	2.19491	4.03979	3.23963	2.56353	1.17195	1.52436	2.91307	1.32104	2.56982	1.28044	1.54292	2.06794	0.982733
		DAG 14:1/18:1	4.54537	3.04623	4.51169	2.7784	2.23465	2.91866	5.52013	3.44951	2.04974	2.71653	3.67029	2.6959	4.03864	2.00825	3.18653	2.54177	5.207	4.18691	4.57531	3.8191	2.63876	3.31875	4.26024	5.43234	4.18051	2.61799	4.53099	3.05589	2.92444	2.79172	2.84732	2.17538	2.63427	3.18554
		DAG 14:1/18:0	2.54612	3.0197	3.0252	2.75188	1.43498	0.978996	2.85145	1.18522	1.06015	2.40225	1.61532	2.51779	2.1144	2.37512	1.67233	1.46159	2.28727	1.86155	2.26567	1.76017	0.674275	1.59055	0.71599	1.95328	0.748577	0.86059	2.45125	2.26776	2.02123	2.09522	2.81504	2.19557	2.89993	0.862915
		DAG 14:0/16:0	5.87209	9.32406	6.28907	4.97952	5.53896	5.76672	5.30403	7.45586	3.2624	6.57041	5.72509	5.22612	3.13091	10.8387	5.78495	6.63337	3.67488	5.6967	7.13253	5.70931	7.02694	6.18414	3.60359	4.40044	2.70475	6.52261	5.73969	2.76427	5.41772	6.36197	6.2613	4.566	4.67731	5.12426
		DAG 14:0/18:1	0.875823	1.94138	2.41088	2.04156	2.27888	1.82143	1.97371	2.30273	1.96684	2.34261	2.64629	2.0853	2.82109	1.43173	3.34599	2.71709	1.49014	2.96479	2.8677	1.92836	1.62958	1.6721	4.43762	0.666244	1.87889	1.08834	2.51796	2.0206	1.72348	1.57701	2.08589	0.985435	3.16947	1.34025
		DAG 14:0/18:0	1.86738	1.22325	1.1529	1.80559	1.4496	2.77001	1.10416	1.39884	1.86581	1.5612	1.76686	2.02598	1.87402	2.13232	1.34656	0.879673	0.564266	1.63501	1.99693	1.30887	1.13564	1.02278	1.10479	1.14199	0.769854	2.06439	1.10208	1.65495	0.60675	2.17155	1.41932	1.85444	1.22523	1.42352
		DAG 16:0/16:0	67.6361	59.973	75.9957	67.2868	66.1752	67.1637	56.7337	58.7525	54.6244	43.3814	66.3485	63.6356	58.2136	64.3232	66.4995	58.908	61.0275	71.4117	60.4729	70.2472	62.1872	64.8362	58.4413	54.0115	52.4211	73.7323	54.5135	74.9486	69.0012	62.844	57.2562	59.341	76.8606	55.1734
		DAG 18:2/18:2	26.6884	25.8041	29.0914	29.3995	24.3467	27.8821	18.5426	21.9638	25.4078	20.8791	36.5318	20.4236	17.6819	30.6034	26.6802	19.8766	20.258	20.5852	17.4492	23.5516	23.2135	22.1636	28.4942	20.5414	19.0129	21.7796	22.7958	23.1571	19.8954	25.8052	18.3679	18.8046	21.0623	19.7864
		DAG 18:1/18:1	139.471	114.998	137.981	169.028	91.6101	159.161	94.7797	114.893	77.0252	76.6655	244.365	140.968	109.397	123.146	158.155	99.3192	181.928	134.291	100.008	162.643	127.218	72.1571	89.1863	80.625	166.66	125.855	61.1722	161.169	122.194	97.3309	87.6496	78.7954	141.889	88.3306
		DAG 18:0/18:0	24.9044	29.0129	16.5515	23.1201	19.62	43.943	24.4381	19.9464	22.4194	25.922	50.0487	23.8223	51.913	41.6268	14.5626	22.776	17.4227	37.7387	26.042	24.3932	17.3567	16.133	20.4435	20.9751	25.209	39.268	33.5091	27.8975	11.4984	38.8327	26.1812	40.0711	32.4721	20.1912
		DAG 20:4/20:4	4.27446	1.68314	1.09679	1.99947	2.61451	2.4402	3.13876	7.11983	3.96503	1.22019	3.6618	4.3807	2.59463	0.731979	2.15176	2.13225	1.86132	3.66275	4.44568	2.77819	2.7932	2.0889	2.36155	2.50766	1.11032	2.81786	2.30336	3.36414	2.39022	3.69888	2.10388	3.99892	5.67238	3.21993
		DAG 22:6/22:6	17.9482	14.6733	16.4492	14.8447	14.3538	13.0818	16.1516	17.1153	15.6985	10.1854	19.0332	15.4527	12.0465	18.6462	18.4055	12.6445	11.2624	13.4264	15.841	14.8294	11.1666	13.684	16.7594	12.997	14.9543	13.9622	13.6008	13.8256	12.3737	14.4971	10.3048	15.2946	19.3569	11.5375
		HexCer 18:1/16:0	4.36441	3.75554	4.50956	4.31608	4.94598	4.04206	5.48373	3.21342	3.53843	4.22581	3.51531	4.37322	4.37688	4.28838	5.43395	4.43234	4.94006	5.10934	5.22169	5.36796	3.03798	4.78816	4.11216	4.85227	4.66537	4.4433	4.58094	4.91255	4.71784	4.52654	5.44274	4.84615	4.74678	4.55127
		HexCer 18:1/18:0	196.994	183.156	166.424	159.37	183.152	200.396	189.567	137.077	127.592	167.691	153.123	150.906	169.768	163.723	163.279	173.802	180.215	205.855	195.773	183.08	133.488	204.855	176.696	182.828	201.876	184.293	195.096	182.316	201.327	184.717	179.635	201.188	174.187	171.178
		HexCer 18:1/20:0	31.962	27.2871	25.2344	24.2871	32.5557	33.8628	28.7722	16.4997	18.5692	27.0849	17.3827	23.4473	30.7059	27.2855	22.6763	28.9438	29.7805	35.0757	29.9464	32.6908	13.9386	38.1311	29.8034	29.6133	33.301	28.8795	33.2535	30.6909	36.2532	32.2267	27.5189	37.4027	28.7021	28.4755
		HexCer 18:1/22:0	213.539	185.872	165.535	151.378	211.991	222.727	196.926	111.557	117.406	169.223	120.089	141.2	204.714	181.073	136.146	178.987	186.271	242.271	199.118	197.684	100.016	239.327	192.307	186.598	208.347	194.07	211.45	203.814	230.797	188.51	184.56	239.236	188.247	175.735
†		HexCer 18:1/24:1	1802.94	1831.77	1733.31	1496.01	1996.6	2144.77	2011.83	984.024	997.853	1671.32	1183.23	1449.57	1997.85	1649.9	1529.29	1730.67	2049.29	2026.36	2074.65	1899.78	932.103	2117.63	1776.52	1784.31	2045.45	2065.5	2154.22	2098.02	2195.71	1783.72	1810.73	2096.26	1964.91	1846.32
		HexCer 18:1/24:0	480.861	442.927	350.511	321.958	480.334	482.325	437.182	254.146	242.721	385.537	268.026	325.847	464.82	401.143	315.845	419.162	429.503	550.42	438.848	445.4	236.545	519.33	481.341	411.495	483.491	431.026	478.608	462.086	525.67	398.999	422.615	519.759	436.731	404.864
		HexCer(OH) 18:1/16:0	0.656724	0.119048	0.0999339	0.189862	0.71149	0.0990995	0.549325	0.110417	0.13705	0.110929	0.137501	0.35596	0.113304	0.180955	0.818851	0.123285	0.120336	0.089755	0.308744	0.0824263	0.11243	0.105951	0.250995	0.0298567	0.15643	0.453946	0.091891	0.765738	0.660977	0.0400939	0.122954	0.299893	0.960122	0.460836
		HexCer(OH) 18:1/18:0	89.3122	102.287	85.9155	81.7681	89.5345	109.846	95.4177	68.2963	72.3269	87.7332	88.1872	80.3286	81.0557	78.7751	100.354	80.4899	82.2619	98.9561	83.5218	83.1888	92.9362	101.569	100.603	70.9605	88.9014	75.9673	94.0815	73.9866	87.3364	89.2008	94.0651	100.326	96.7641	78.863
		HexCer(OH) 18:1/20:1	4.56035	4.80931	5.75499	4.42433	4.10854	5.7729	4.41383	3.88231	3.94503	3.94593	4.37687	4.6102	4.38137	3.39713	4.84168	3.54719	3.95267	4.8354	3.79604	3.84108	3.98267	5.23006	4.81666	3.70658	3.85597	4.03455	4.62055	3.88414	4.327	3.53087	3.97502	4.76925	4.14824	4.52392
		HexCer(OH) 18:1/20:0	82.6643	88.7941	110.913	105.425	101.836	117.725	106.228	59.5859	45.6167	89.7387	67.8966	86.9054	103.822	64.8676	102.018	107.467	84.7302	113.748	86.1414	96.9514	63.7436	144.525	105.187	68.6135	110.93	89.6147	111.759	89.8945	96.0983	89.778	101.578	106.695	110.385	101.288
		HexCer(OH) 18:1/22:1	59.626	62.9164	89.3721	70.3547	65.2899	64.7962	65.6887	43.327	68.9816	58.8403	77.0976	64.6001	58.9298	55.6277	73.5018	52.259	62.9862	77.2898	57.9102	54.9153	56.3713	58.46	65.1243	60.5592	56.2294	69.6098	62.1259	61.3493	58.6886	61.7199	63.5848	69.4458	72.0968	65.016
		HexCer(OH) 18:1/22:0	752.794	1083.91	1281.71	1082.04	1068.17	1330.63	1318.73	453.264	183.355	999.691	712.411	834.038	1142.09	371.715	1153.8	1285.42	710.12	1567.78	737.722	924.126	993.762	1508.1	1301.97	462.36	911.249	958.961	1263.34	918.258	929.438	863.704	1328.63	1063	1359.3	1097.76
		HexCer(OH) 18:1/24:1	575.71	738.83	785.986	719.039	728.254	802.776	753.503	539.757	413.097	591.779	647.241	713.141	631.508	491.51	830.642	684.88	621.305	747.67	723.781	716.11	694.568	758.898	667.457	528.608	710.731	717.957	757.001	645.937	705.723	604.328	647.229	824.4	741.143	694.185
		HexCer(OH) 18:1/24:0	462.49	370.425	1432.53	761.823	797.849	306.955	962.607	334.704	66.2187	600.096	720.093	611.113	918.272	115.801	1019.91	1217.82	511.581	1167.79	418.395	590.089	1045.52	1488.21	960.665	183.072	892.676	765.079	1047.89	568.194	523.756	442.238	1242.55	1033.31	1363.02	884.784
		LacCer 18:1/16:0	0.551331	0.406791	0.364797	0.423027	0.449138	0.410868	0.67849	0.431387	0.71531	0.248531	0.393407	0.490161	0.449145	0.756209	0.508941	0.519507	0.466322	0.468315	0.602025	0.44789	0.272346	0.522454	0.354956	0.405218	0.290902	0.335733	0.344617	0.54863	0.378878	0.36708	0.437185	0.309795	0.550037	0.400109
		LacCer 18:1/18:0	7.57733	7.44183	7.63315	6.93561	7.34381	7.14945	6.85928	6.70849	6.56463	6.42792	6.85678	6.67601	6.89892	8.57568	6.34859	5.65828	5.6154	7.98339	6.62884	6.12065	6.60111	7.40539	7.89832	6.70563	5.75239	6.54831	7.46898	6.05112	7.05432	6.05064	6.7117	5.99084	6.03461	7.03616
		LacCer 18:1/20:0	0.208835	0.403978	0.366122	0.189815	0.289049	0.195414	0.328538	0.318371	0.202688	0.308375	0.239621	0.374608	0.34619	0.376434	0.188363	0.264646	0.329796	0.426246	0.144338	0.334546	0.133754	0.392599	0.285888	0.380994	0.309636	0.421385	0.372475	0.365312	0.197521	0.163711	0.220054	0.32875	0.473318	0.297962
		LacCer 18:1/22:0	0.498423	0.418159	0.596011	0.536849	0.698592	0.690003	0.814243	0.320105	0.278912	0.535778	0.452921	0.424367	0.485357	0.35422	0.711976	0.554965	0.56481	0.660899	0.651769	0.558624	0.366508	0.62707	0.584247	0.565795	0.552703	0.668659	0.55988	0.607217	0.49393	0.35518	0.595485	0.578542	0.491248	0.437081
		LacCer 18:1/24:1	0.699325	0.42573	0.820235	0.608281	0.801282	0.62337	0.629144	0.476256	0.480929	0.477215	0.515278	0.591942	0.576692	0.431275	0.58694	0.650175	0.660372	0.748421	0.575505	0.656436	0.405748	0.55922	0.521257	0.650384	0.731283	0.604269	0.607157	0.591826	0.593995	0.731531	0.629552	0.597042	0.571385	0.638303
		LPA 16:0	0.255369	0.393071	0.262373	0.254854	0.318969	0.216184	0.267362	0.216327	0.273765	0.191759	0.21439	0.288496	0.225464	0.356681	0.299364	0.312389	0.264825	0.258503	0.278741	0.285585	0.322133	0.295803	0.311396	0.299137	0.17916	0.252653	0.291342	0.413485	0.21542	0.221487	0.181777	0.311826	0.294904	0.256811
		LPA 18:2	0.0165748	0.0111435	0.0062743	0.0106612	0.00998452	0.00909531	0.00654376	0.00614374	0.00476628	0.0154845	0.00426586	0.00775741	0.00820506	0.00897239	0.0119184	0.00871819	0.0203625	0.00871747	0.015377	0.00961916	0.0152962	0.0134587	0.0119502	0.0173416	0.00646835	0.00939475	0.0135426	0.0216909	0.00942636	0.0119062	0.00654723	0.0135758	0.0114231	0.0195795
		LPA 18:1	0.4187	0.397628	0.38779	0.322784	0.345169	0.355291	0.370721	0.310113	0.387365	0.325315	0.357225	0.345052	0.30881	0.404883	0.414658	0.492629	0.401904	0.413698	0.377857	0.725345	0.352953	0.411809	0.416762	0.419799	0.367542	0.265258	0.460282	0.392497	0.40892	0.264705	0.28058	0.263717	0.431528	0.293807
		LPA 18:0	0.36855	0.823244	0.444096	0.460089	0.440323	0.394283	0.377139	0.344868	0.379897	0.34288	0.391201	0.3902	0.356202	0.423436	0.556263	0.485734	0.425786	0.566252	0.552585	0.451789	0.607695	0.5415	0.554724	0.500031	0.374072	0.507754	0.4943	1.46282	0.432631	0.397337	0.424104	0.412474	0.512308	0.445119
		LPA 20:4	0.0584455	0.0696707	0.0740441	0.0390472	0.0446347	0.0491313	0.0689903	0.0552989	0.0637324	0.0572072	0.0493317	0.0402868	0.0396468	0.0651208	0.0642277	0.0727947	0.0534126	0.060518	0.0761563	0.128145	0.061453	0.0663068	0.0734002	0.0621818	0.0538362	0.0393608	0.0780229	0.0633505	0.0492531	0.0474729	0.0500989	0.0574379	0.0711662	0.045761
		LPA 20:2	0.214052	0.226806	0.180439	0.145054	0.107694	0.261607	0.209394	0.180075	0.196562	0.148806	0.200966	0.141987	0.31428	0.287649	0.19924	0.267157	0.170297	0.235073	0.184455	0.234751	0.233993	0.241335	0.201829	0.185747	0.208205	0.0733243	0.258106	0.204834	0.192672	0.205772	0.257107	0.0360938	0.172434	0.260217
		LPA 20:1	0.134953	0.119081	0.0934312	0.104999	0.0869613	0.113931	0.115202	0.0711467	0.107193	0.112278	0.111185	0.0835784	0.0969515	0.139132	0.167238	0.178868	0.113598	0.117137	0.121205	0.35585	0.104485	0.16393	0.155112	0.167571	0.136969	0.0783724	0.156641	0.0928155	0.145304	0.078649	0.110412	0.0644945	0.154828	0.0854397
		LPA 20:0	0.0161483	0.0231014	0.0152199	0.0182487	0.00931564	0.0214665	0.0229717	0.0126498	0.0137869	0.00590584	0.00998161	0.0135808	0.014095	0.0164043	0.0176183	0.0115993	0.0200794	0.0271151	0.0314507	0.0397029	0.013213	0.0194631	0.0320876	0.0162436	0.0219681	0.00550068	0.0205295	0.0145229	0.0278231	0.0132793	0.0166366	0.00759942	0.0321357	0.0149124
		LPA 22:6	0.0141913	0.0258441	0.0116498	0.00985445	0.0189355	0.01168	0.0229788	0.0216637	0.0290566	0.0214103	0.00874786	0.0101773	0.007455	0.0173691	0.0224509	0.0247116	0.0183945	0.0168744	0.0162032	0.044525	0.015433	0.0167578	0.0232865	0.0183711	0.0197399	0.0119308	0.0197127	0.0197368	0.0152374	0.0178355	0.00998754	0.0207036	0.0192894	0.00999101
		LPA 22:4	0.0401896	0.0331193	0.0437842	0.0127762	0.0129953	0.0232384	0.0311354	0.011025	0.0269087	0.0227718	0.0085799	0.0141742	0.0211922	0.0381051	0.0304509	0.044467	0.038022	0.0255154	0.0395623	0.120605	0.0240418	0.047425	0.037267	0.0467477	0.0306759	0.0195854	0.0506427	0.0250282	0.034545	0.0203931	0.0304812	0.0207865	0.0529073	0.0363039
		LPC 14:0	0.181152	0.188577	0.185893	0.169803	0.279469	0.160914	0.386982	0.191116	0.146242	0.158959	0.218707	0.238391	0.195437	0.254968	0.242049	0.169802	0.177711	0.162634	0.214751	0.21755	0.26283	0.176539	0.196606	0.175768	0.201651	0.238859	0.204341	0.368494	0.19364	0.206435	0.158825	0.222924	0.22229	0.226068
		LPC 16:1	1.13193	1.30016	1.34067	1.08707	1.77094	1.17548	2.34038	1.44077	1.27223	0.961254	1.19721	1.56134	1.10547	1.24071	1.72466	1.05895	1.19295	1.0488	1.46048	1.14789	2.04545	1.09647	1.04271	0.930975	1.11828	1.23628	1.30243	1.60461	1.01734	1.12995	0.95229	1.58711	1.40231	1.19648
		LPC 16:0	62.3575	59.3017	56.3638	50.8533	72.2644	55.0299	70.4397	54.3461	54.1839	49.4613	51.108	55.8682	52.2654	57.9614	69.5793	50.8792	52.9363	56.6831	66.202	56.5054	63.5001	57.765	56.9891	47.1178	57.0502	57.5759	57.1519	99.2911	53.7421	54.6257	46.2375	66.5544	66.9073	62.4535
		LPC 18:2	2.0607	1.46618	1.19229	0.81926	1.95617	1.10703	5.42376	1.92303	1.57782	1.34435	1.7985	2.0645	1.00656	1.22168	4.84132	1.18517	1.2883	1.14848	2.08694	1.21607	1.85185	1.17369	1.4741	0.982934	1.51336	1.32866	1.07854	3.19668	1.69978	1.44261	0.961974	2.11247	1.62861	0.971249
		LPC 18:1	37.2404	40.6564	35.1035	29.393	45.1768	38.1515	60.0102	37.9656	38.1781	31.5409	34.8309	39.3705	33.1024	35.4749	45.7081	32.6768	32.2173	34.9763	39.8215	36.7527	40.8356	34.3341	33.2043	27.9924	38.698	34.9206	36.0216	37.9123	35.6178	37.0873	28.1985	41.7765	38.1272	32.3951
		LPC 18:0	33.4385	27.812	28.5023	28.6217	34.3719	26.9161	39.0559	26.4864	24.7266	23.7336	24.4153	29.7386	27.3241	29.0302	33.4245	25.0016	27.2995	30.0863	32.4071	26.8073	31.5768	29.6758	28.5274	25.2195	27.6622	30.5777	29.3468	55.7824	26.536	28.2598	24.0969	31.8398	32.8761	33.3592
		LPC 20:5	0.0820959	0.0708642	0.0438554	0.0370654	0.506651	0.0526326	0.753963	0.128547	0.102958	0.081996	0.12316	0.15175	0.0620073	0.0817954	0.430591	0.0873153	0.0745789	0.0446579	0.077256	0.0812467	0.150511	0.0699101	0.103898	0.0698355	0.104275	0.0471678	0.0598108	0.0405085	0.0767364	0.0654456	0.0203786	0.0560837	0.351946	0.0597754
†		LPC 20:4	8.54085	9.8208	9.77181	6.91676	12.1122	10.191	11.7441	7.97206	9.6464	6.95859	8.74564	8.22722	8.28658	10.326	11.9395	8.14392	8.14608	7.96754	10.5955	10.21	9.40283	7.44721	7.43481	6.39297	9.72887	9.13707	9.30712	8.46254	9.27363	9.98914	7.41477	12.3801	11.0523	8.73043
		LPC 20:3	0.960014	1.12557	0.392912	0.639125	0.692549	0.531154	1.04752	0.955699	1.01131	1.06139	1.0662	0.457256	0.453323	0.544429	1.1664	0.959626	0.805603	0.847957	0.52582	0.443962	0.358077	0.95774	0.918167	0.867963	1.24314	0.516103	0.506315	0.434172	0.746115	0.722951	0.384004	0.478912	0.413129	0.358134
		LPC 20:2	0.282811	0.198886	0.173237	0.145302	0.184726	0.150089	0.423659	0.202875	0.205098	0.23014	0.185309	0.203528	0.110923	0.163253	0.309337	0.225488	0.116298	0.173212	0.177356	0.157166	0.150268	0.230987	0.183596	0.17785	0.207577	0.103291	0.117356	0.148276	0.200011	0.188635	0.143299	0.188015	0.16047	0.107114
		LPC 20:1	1.58163	1.66877	1.79617	1.6447	1.677	1.644	1.97051	1.59082	1.4247	1.4319	1.47828	1.45418	1.57022	1.53161	1.94085	1.49312	1.68561	1.76005	1.7216	2.00667	1.57683	1.57361	1.67588	1.45983	1.67292	1.62404	1.79927	2.37629	1.62723	1.57262	1.36883	1.68205	1.52699	1.60419
		LPC 20:0	0.924511	0.875838	0.769088	0.785736	0.966607	0.947352	0.923121	0.666676	0.564484	0.737514	0.588835	0.712433	0.81644	0.690578	0.702228	0.818536	0.810701	0.884818	0.836274	0.838093	0.662904	0.865066	0.809595	0.681763	0.829829	0.815034	0.823297	1.11044	0.846714	0.792253	0.7029	0.866276	0.742783	0.839514
		LPC 22:6	7.04588	8.83616	7.64327	5.44428	8.91294	8.2335	8.74526	6.85054	7.87241	6.62953	7.68636	6.26097	6.47015	8.36286	9.98714	6.60505	6.4317	6.24693	8.44823	8.35346	7.12996	6.40048	6.24505	5.51371	8.967	7.48858	7.07673	6.60966	6.95	7.25777	5.02046	8.76783	8.4227	6.08095
		LPC 22:5n-3	0.218538	0.136716	0.104626	0.0929063	0.465655	0.132831	1.9134	0.123105	0.17353	0.157407	0.0971953	0.298742	0.0966711	0.161819	0.44529	0.135461	0.173419	0.140823	0.195436	0.178383	0.259218	0.0638731	0.0961835	0.102777	0.171632	0.107551	0.127356	0.10075	0.104884	0.195104	0.0609655	0.169534	0.18067	0.0949149
		LPC 22:5n-6	0.0325786	0.0465	0.0333601	0.0353062	0.063212	0.0503347	0.198553	0.0379567	0.027139	0.0369722	0.0244796	0.0323118	0.0120831	0.0264039	0.0384194	0.0252786	0.0447701	0.0242102	0.0263678	0.0470792	0.0501668	0.0240879	0.0467435	0.0153419	0.0324418	0.0290122	0.0408036	0.0304939	0.0726564	0.0663945	0.0463741	0.128664	0.112484	0.0666992
		LPC 22:4	0.469242	0.550357	0.520303	0.409012	0.623186	0.503583	0.594882	0.410423	0.436525	0.438609	0.401702	0.356881	0.454526	0.549648	0.631695	0.419853	0.379098	0.404427	0.602798	0.670781	0.435804	0.374513	0.307987	0.303041	0.430866	0.481121	0.533048	0.415307	0.528852	0.572151	0.468477	0.630048	0.659454	0.482482
		LPC 22:1	0.298594	0.271783	0.267032	0.254118	0.258029	0.294825	0.351938	0.266171	0.197615	0.223418	0.243177	0.280599	0.28283	0.235923	0.317652	0.237054	0.213589	0.307202	0.253388	0.343359	0.28155	0.284712	0.291061	0.220334	0.281289	0.270388	0.32083	0.333091	0.26779	0.229519	0.252057	0.258018	0.255162	0.242009
		LPC 22:0	0.779493	0.625478	0.504954	0.530131	0.678134	0.707299	0.629078	0.565085	0.412682	0.52451	0.409772	0.505779	0.633114	0.623558	0.576537	0.61484	0.57298	0.692983	0.652396	0.573181	0.595175	0.663468	0.772958	0.526938	0.68315	0.601761	0.553373	0.794357	0.686538	0.580598	0.446843	0.71725	0.464417	0.602761
		LPC 24:1	0.380717	0.418812	0.250794	0.325259	0.374691	0.35558	0.394732	0.371182	0.250244	0.297726	0.242282	0.295783	0.32614	0.274844	0.264308	0.317281	0.294668	0.409748	0.352652	0.31099	0.539046	0.370423	0.349582	0.286748	0.331406	0.346219	0.347036	0.376246	0.389232	0.25105	0.2953	0.384347	0.258081	0.312902
		LPC 24:0	1.43985	1.35696	1.08265	0.928138	1.25517	1.41886	1.26694	1.02615	0.845834	0.918094	0.798105	0.943831	1.35649	1.05013	1.06121	1.12287	1.2584	1.30266	1.27324	1.05205	1.18248	1.18873	1.29951	1.00519	1.40529	1.16999	1.19143	1.14567	1.39401	1.02242	1.08245	1.29668	0.967936	1.00196
		LPC 26:1	0.110623	0.123558	0.11457	0.0958302	0.0724302	0.126157	0.100911	0.0943027	0.0323376	0.0929691	0.0891792	0.0882646	0.124735	0.0794121	0.0941635	0.0866175	0.133762	0.0871867	0.141126	0.0884316	0.123905	0.0928719	0.12464	0.10136	0.116036	0.107909	0.119704	0.128202	0.114269	0.0903633	0.0578668	0.0911349	0.0968706	0.0657453
		LPC 26:0	0.312093	0.382662	0.254855	0.166008	0.295035	0.358758	0.283075	0.199179	0.210118	0.236083	0.222133	0.227338	0.284829	0.238942	0.182562	0.258647	0.229871	0.254204	0.327517	0.221299	0.15185	0.28893	0.280851	0.270676	0.327429	0.264377	0.294512	0.296285	0.242478	0.213488	0.271615	0.251176	0.178439	0.208488
		LPE 16:1	0.124551	0.155163	0.250507	0.109072	0.317107	0.226908	0.107484	0.257693	0.0997476	0.22708	0.186925	0.149016	0.195549	0.117173	0.61761	0.43535	0.351198	0.244212	0.377413	2.51234	0.392958	0.20963	0.327534	0.293548	0.148441	0.263664	0.516173	0.1926	0.363189	0.182994	0.270295	0.207947	0.218371	0.248967
		LPE 16:0	3.99845	5.72799	4.64053	3.59255	5.88385	4.64783	5.28319	4.65779	4.00106	4.3311	4.26132	5.04054	5.17136	4.17348	7.48432	5.3036	5.67856	4.91662	5.98161	13.9292	6.02968	5.19665	5.49478	4.51478	4.83751	4.58479	6.59555	6.29257	5.39576	4.2648	4.19801	4.96148	5.5661	5.59614
		LPE 18:2	0.628816	0.565883	0.59406	0.377743	0.660052	0.89398	1.28068	1.13897	0.83143	0.593189	0.947745	0.748481	0.530494	0.589635	2.11899	0.779845	0.432716	0.854844	0.869406	2.48752	0.735704	0.603871	0.561445	0.393235	1.09	0.737406	0.698156	0.509178	0.722196	0.743495	0.442316	0.88825	0.622831	0.230653
		LPE 18:1	14.022	19.6782	13.5179	9.87316	16.5198	16.2754	17.6439	15.493	15.6594	13.9235	14.3636	13.774	15.2279	13.9329	35.5303	29.2248	23.0622	20.526	27.1432	119.135	20.4544	15.9814	20.8619	16.8508	20.2503	19.9147	35.6521	18.0386	26.5357	17.7357	13.5263	18.4505	20.2221	17.2003
	‡	LPE 18:0	18.2747	19.3507	18.7585	16.4209	22.323	16.3625	22.3985	18.2176	18.3611	18.589	15.6134	17.8887	19.3506	17.0796	20.1255	17.6572	18.1281	18.8989	20.0266	16.8349	21.187	21.3208	19.2784	18.0475	20.2901	17.6206	23.357	20.8424	17.6673	16.6637	15.9106	20.1326	18.4912	19.2348
†		LPE 20:4	6.16773	7.97133	6.55661	3.96163	9.02499	8.88013	9.49847	5.96783	6.96175	5.26764	6.49479	6.30479	6.58176	7.6505	14.8162	10.0925	8.02214	7.88662	12.3902	45.7385	8.86463	5.9717	7.55037	5.94578	8.56868	8.65401	14.0218	7.10232	11.8611	9.26631	6.87279	10.2958	10.5022	8.6517
		LPE 20:3	1.12181	1.2257	0.420753	0.512607	0.624731	0.446518	0.6885	0.812197	0.77227	1.0615	0.750125	0.313951	0.545616	0.645298	2.2189	1.96861	1.51475	1.35851	0.903928	5.94627	0.609483	1.00333	1.60891	1.44581	1.32643	0.814266	1.35749	0.735961	1.63541	1.17892	0.72443	0.595994	0.629075	0.626339
		LPE 20:1	2.81199	3.02462	2.72549	1.96027	2.58035	2.58845	2.99034	1.88413	2.67873	2.4513	2.23347	1.96413	3.20163	2.73536	8.8748	9.86232	7.4445	6.08566	8.13351	51.7712	3.51703	3.4659	6.36931	4.31816	3.55948	5.08104	13.7242	5.14016	7.47704	3.76434	4.23821	3.20357	4.63691	5.3808
		LPE 20:0	0.469879	0.484293	0.451778	0.443493	0.407411	0.459752	0.36172	0.282355	0.379152	0.334891	0.298397	0.380212	0.335253	0.349689	1.02687	0.969507	0.779809	0.764933	0.834285	4.12718	0.400622	0.559973	0.888695	0.563689	0.513386	0.678942	1.17773	0.533307	0.988153	0.448962	0.409274	0.506279	0.611451	0.516093
		LPE 22:6	22.5362	32.2596	22.7417	15.5819	30.0541	32.975	30.9629	22.4226	27.604	23.3001	30.9998	21.2437	25.2573	28.7161	61.9549	44.0075	34.1272	29.7521	45.2325	186.744	30.3126	24.6775	31.9807	25.5088	39.0695	37.9436	54.0809	28.0756	43.2198	30.3904	23.6994	31.0323	39.4603	28.6077
		LPE 22:5n-3	0.384093	0.285742	0.168984	0.157387	1.19007	0.362368	1.5556	0.238635	0.399339	0.315441	0.343594	0.360132	0.268436	0.287741	1.82247	0.904366	0.849975	0.580417	0.693143	4.59556	0.552581	0.336526	0.370152	0.391074	0.355555	0.498239	1.00882	0.265112	0.567989	0.280665	0.327827	0.352875	0.579674	0.273928
		LPE 22:5n-6	0.111569	0.24255	0.107963	0.0761895	0.206828	0.310813	0.192352	0.0791501	0.180597	0.0112398	0.146311	0.079819	0.101334	0.102165	0.227344	0.149114	0.239877	0.132726	0.307613	1.29018	0.184526	0.0807611	0.124683	0.215593	0.154755	0.15881	0.387804	0.16703	0.365527	0.311215	0.325045	0.317851	0.380735	0.390803
		LPE 22:4	2.65726	3.29727	2.77951	1.82308	2.9817	3.0607	3.21769	1.8617	2.6185	2.45723	2.507	2.22252	3.06958	3.3391	9.27686	8.42449	6.44583	5.00009	7.82388	48.016	4.12624	3.05882	5.34204	3.88811	3.73968	5.61509	12.1161	4.04843	7.1945	3.65511	4.08482	3.55266	5.68357	5.62048
		LPG 14:0	0.125145	0.201073	0.122146	0.166775	0.252083	0.124496	0.115884	0.161623	0.156343	0.192714	0.133196	0.141923	0.208351	0.129083	0.119122	0.0704076	0.153131	0.125889	0.168074	0.172537	0.133505	0.105417	0.270947	0.0670225	0.123124	0.116926	0.216702	0.163646	0.109356	0.0764692	0.166882	0.512982	0.120383	0.17082
		LPG 16:1	0.0407836	0.0395269	0.109874	0.0627921	0.0564127	0.0821809	0.0555562	0.0803121	0.108417	0.0794745	0.0615575	0.0374771	0.0857389	0.0412481	0.0940666	0.0475152	0.102077	0.0761111	0.0485125	0.0328093	0.0605272	0.103862	0.0851652	0.0307126	0.0378239	0.0872794	0.0836749	0.0713243	0.0388757	0.0215231	0.0560178	0.0585909	0.0792785	0.0707425
		LPG 16:0	0.451882	0.530193	0.438483	0.362161	0.651402	0.404551	0.495049	0.405791	0.491334	0.379513	0.491958	0.382462	0.477176	0.521097	0.551664	0.364784	0.419973	0.556923	0.482609	0.503732	0.479617	0.438551	0.579528	0.318433	0.403399	0.545637	0.386099	0.973143	0.353374	0.52139	0.330209	0.554739	0.505676	0.444443
		LPG 18:2	0.103182	0.125013	0.0675101	0.089102	0.098967	0.0608239	0.0666906	0.0987136	0.0324032	0.116238	0.114513	0.104063	0.046969	0.104593	0.0805748	0.0879768	0.0310335	0.0842706	0.051555	0.139433	0.104149	0.0639543	0.0709375	0.102997	0.143108	0.0457415	0.0860652	0.396371	0.0947478	0.105779	0.0846368	0.132682	0.0742035	0.0698506
		LPG 18:1	1.49309	1.71703	1.41058	1.45828	1.62376	1.51931	1.37959	1.01802	1.3835	1.46172	1.2588	1.34616	1.55354	1.15734	1.57122	1.41176	1.5947	1.68078	1.47661	1.35918	0.881085	1.35387	1.64765	1.22127	1.44236	1.70733	1.40971	1.85247	1.42188	1.52271	1.38783	1.78602	1.84419	1.53882
		LPG 18:0	0.304382	0.198108	0.144661	0.19206	0.25274	0.130929	0.173967	0.126767	0.119499	0.236884	0.13802	0.101684	0.137667	0.19053	0.326796	0.261981	0.220102	0.220391	0.185475	0.192568	0.132003	0.195771	0.334313	0.171133	0.279303	0.270686	0.178114	0.550429	0.202806	0.173439	0.194268	0.342745	0.279343	0.178601
		LPG 20:4	0.301399	0.409021	0.308579	0.245929	0.343855	0.222637	0.350124	0.255808	0.199678	0.180265	0.279889	0.285912	0.338721	0.382961	0.281303	0.219308	0.317949	0.298267	0.336434	0.352883	0.324648	0.264856	0.279708	0.313547	0.23779	0.36957	0.255486	0.303684	0.190973	0.335864	0.358117	0.412453	0.367797	0.313228
		LPG 22:6	0.179963	0.142564	0.178024	0.171561	0.188193	0.19803	0.2002	0.147185	0.173383	0.128138	0.224762	0.18441	0.178664	0.111257	0.132398	0.137929	0.177724	0.1733	0.167289	0.201769	0.145063	0.156639	0.120295	0.118042	0.2087	0.244162	0.194045	0.244585	0.161173	0.0910107	0.198797	0.187608	0.252882	0.249781
		LPI 16:0	4.73361	5.0378	3.09404	3.23108	6.76623	5.57786	4.93016	3.71182	5.20577	5.13121	4.19343	3.55442	3.57578	4.82767	7.63307	3.62929	5.67038	5.84348	6.54411	6.24442	4.54701	4.06927	4.70824	4.77307	6.16571	6.13811	3.58284	16.3883	4.80255	4.64931	2.66153	5.30168	23.7996	3.69948
		LPI 18:1	4.92432	6.26008	5.19044	3.82374	6.36328	5.79624	5.23914	4.31205	4.39372	5.21882	5.59353	4.81398	3.44073	4.50504	5.79093	2.71589	5.27846	5.88474	5.3011	6.47769	5.0508	3.9015	4.49417	4.26241	6.71791	5.34119	5.08196	5.80014	5.53002	4.72305	3.61955	6.63882	14.2647	4.62415
		LPI 18:0	35.6724	50.0103	33.4532	28.5034	64.5619	47.0722	46.0816	31.4626	40.0874	37.8734	40.3299	38.2268	31.7939	39.4622	75.8979	32.2367	41.5831	44.2637	53.4133	51.5797	48.4224	33.239	30.9572	35.0284	46.4164	53.4572	35.0806	109.906	47.9859	41.5424	26.2693	50.2223	138.733	37.6843
		LPI 20:4	6.51045	7.21593	7.9398	3.18284	9.12477	9.17181	7.61712	5.35271	7.64624	6.04611	6.36672	5.52596	6.12463	7.22522	9.852	6.24337	7.76018	6.36443	9.4028	8.88444	6.07763	5.83395	4.49686	4.75406	7.40886	6.86383	6.56322	6.3017	6.45474	6.09545	5.05459	8.63933	8.5125	6.78499
		LPS 16:0	0.149695	0.137556	0.192052	0.302734	0.385741	0.173073	0.151038	0.178985	0.212346	0.197506	0.136143	0.156707	0.11177	0.218302	0.277566	0.236352	0.253707	0.363018	0.35396	0.119406	0.154254	0.246834	0.133478	0.269487	0.150576	0.182234	0.148068	0.294024	0.107511	0.194104	0.0272222	0.204025	0.244406	0.247597
		LPS 18:1	2.99926	4.00816	3.31984	2.56954	3.54198	3.27051	3.82088	2.88655	3.13926	2.75168	3.25803	2.52901	3.45123	3.96094	4.41546	3.1974	3.48916	3.36724	3.7197	4.02066	4.06468	3.30487	2.74656	2.98535	3.46592	2.71887	2.94765	2.7364	3.29222	3.08388	2.54897	3.92643	3.79669	2.86914
		LPS 18:0	7.49155	9.26918	8.39532	8.44607	8.73142	6.89441	7.87006	6.98228	6.96853	7.8004	7.45057	5.89724	7.11554	6.60147	7.83102	8.77671	8.32493	9.85632	7.83519	8.62101	9.53325	9.33501	7.97879	7.56138	7.12683	7.55215	8.91252	9.80667	7.13615	7.57592	7.01564	9.18152	12.0656	7.811
		LPS 20:4	0.225025	0.308377	0.285804	0.243908	0.289111	0.276822	0.196521	0.0913947	0.154208	0.186351	0.234218	0.36051	0.31863	0.240647	0.290192	0.287517	0.0998671	0.172859	0.267013	0.479243	0.355336	0.162559	0.154272	0.175074	0.228942	0.171847	0.330868	0.0956743	0.215394	0.218958	0.265085	0.469242	0.329951	0.164165
		LPS 22:6	10.2299	15.7823	10.7886	8.37998	14.5017	14.0864	13.4853	9.03561	12.0599	10.6093	12.6747	9.6215	11.4522	12.6042	16.4291	10.2596	10.0794	11.1601	14.1626	12.8631	12.7705	10.8657	8.79064	7.93089	13.9179	13.8118	11.8792	9.78475	11.5483	11.6502	7.91128	16.5236	16.7627	10.6521
		LPS 22:4	0.227436	0.651602	0.398948	0.33702	0.66703	0.551357	0.521251	0.311238	0.443554	0.39395	0.39642	0.355989	0.427108	0.508307	0.451609	0.243454	0.414578	0.305382	0.51166	0.514825	0.647924	0.333831	0.144029	0.321072	0.350145	0.645746	0.458155	0.397226	0.497236	0.422852	0.454185	0.650921	0.746758	0.294869
		NAE 16:0	0.511855	0.545477	0.387954	0.459064	0.574452	0.515725	0.483314	0.378496	0.466287	0.503265	0.414788	0.450275	0.537044	0.503659	0.61963	0.530702	0.711585	0.5277	0.564242	0.56022	0.407381	0.458025	0.522039	0.45191	0.560924	0.543137	0.4833	0.69682	0.593722	0.494925	0.501916	0.718348	0.535566	0.578777
		NAE 18:1	0.395127	0.377545	0.353487	0.32832	0.347129	0.419595	0.386564	0.328865	0.29298	0.350909	0.343122	0.307848	0.307292	0.327279	0.39216	0.265719	0.418162	0.419435	0.356692	0.436623	0.365007	0.357011	0.322259	0.377362	0.437941	0.31745	0.373216	0.349763	0.336644	0.360722	0.357303	0.329796	0.366997	0.350022
		NAE 18:0	0.248956	0.199917	0.162586	0.267631	0.289734	0.263508	0.233286	0.209763	0.219758	0.20223	0.190027	0.254651	0.291548	0.282405	0.317185	0.246606	0.361324	0.320999	0.314554	0.284747	0.187069	0.231009	0.395805	0.257344	0.210125	0.27609	0.269204	0.415911	0.281713	0.329957	0.303222	0.607835	0.194398	0.329589
		NAE 20:0	0.0613236	0.0621619	0.0522443	0.0699644	0.058041	0.0846667	0.0437546	0.057067	0.0301928	0.101295	0.0464429	0.0566945	0.0480106	0.0688116	0.0563657	0.0773558	0.0548576	0.0831848	0.0595317	0.107557	0.0408755	0.0830454	0.0685543	0.0597397	0.105769	0.0394582	0.0540244	0.054355	0.0753795	0.0592845	0.0531232	0.0867785	0.0642504	0.0543619
		NAE 22:0	0.0759583	0.0994344	0.044779	0.0566447	0.0459878	0.124182	0.0640553	0.0485581	0.0618852	0.0644111	0.0498274	0.0333336	0.052942	0.0549946	0.0432654	0.056729	0.0575778	0.0804873	0.0966165	0.0735148	0.0493929	0.114136	0.0356592	0.0835463	0.0949888	0.0488904	0.0683669	0.0703705	0.0716018	0.0545776	0.0524587	0.0906439	0.0451323	0.097335
		NAE 24:1	0.0497649	0.085778	0.0313659	0.041893	0.0465117	0.0464178	0.0423841	0.0178635	0.00732146	0.0368405	0.0298347	0.0151417	0.030068	0.024111	0.0294966	0.0309585	0.0287513	0.0454867	0.0300771	0.047194	0.0190799	0.046021	0.0374797	0.0475927	0.0331562	0.025474	0.0484808	0.0347558	0.0373624	0.0259179	0.0360364	0.0441892	0.0313119	0.0401191
		NAE 24:0	0.0839522	0.0440629	0.0837956	0.0251789	0.0541552	0.0778733	0.0556738	0.0272147	0.0505452	0.0626214	0.0407923	0.052005	0.0850878	0.0447635	0.0353734	0.0814902	0.072383	0.0695513	0.0909202	0.0550329	0.0667261	0.095764	0.0432468	0.0915716	0.0596363	0.0721644	0.0709289	0.0563593	0.0778048	0.0333391	0.0748231	0.0390833	0.0767943	0.0606416
		PA 16:0/14:0	0.512751	0.517224	0.358885	0.404555	0.656849	0.462116	0.464435	0.520221	0.407339	0.491324	0.379039	0.462905	0.652992	0.486668	0.558171	0.563848	0.494759	0.671434	0.594042	0.592681	0.714506	0.650774	0.525314	0.515353	0.589033	0.6014	0.678758	0.553445	0.633047	0.448819	0.471425	0.784348	0.553961	0.610321
		PA 16:0/16:0	12.7646	11.3843	10.2066	10.1716	13.294	11.4935	11.2105	10.234	12.2381	10.2157	9.76004	13.1038	11.2763	12.3498	10.7514	10.9836	10.5173	12.1099	12.8868	10.9447	12.3714	12.9029	11.0535	10.4271	10.2649	11.8171	12.0398	10.8928	12.3802	10.6558	9.98672	13.3994	12.0276	11.2362
		PA 16:0/18:2	5.48056	4.45914	3.05299	3.78692	4.2	3.77793	3.41678	5.41154	4.29624	5.36715	4.66789	4.69331	4.29232	3.91335	6.40626	5.52507	4.42387	5.21587	5.09748	4.61992	5.87222	6.57712	5.54309	5.5665	5.28315	4.02516	5.08695	4.63033	5.79683	4.11608	3.57009	4.09922	3.84786	3.47197
		PA 16:0/18:1	178.169	170.454	132.376	143.877	184.895	167.168	154.827	123.691	142.514	152.747	121.813	141.473	163.301	159.642	148.546	174.991	159.555	208.141	180.708	172.767	123.312	196.071	174.649	175.855	179.681	153.985	186.629	161.443	186.388	164.324	140.417	179.806	167.447	155.021
		PA 16:0/18:0	5.97516	6.03357	5.26304	5.50496	5.75389	5.82886	5.37383	4.94571	4.85036	5.05804	4.99972	4.94758	5.87999	5.80106	5.3773	5.37223	5.21443	7.03424	5.77513	5.49733	5.25822	5.99397	5.42161	5.49538	5.78283	5.68167	5.79428	5.38377	5.47497	5.55934	4.81499	5.40707	5.80207	5.768
		PA 16:0/20:4	25.47	24.7072	19.6709	18.7516	25.9856	24.3359	24.0323	17.1813	19.1362	19.7568	14.873	19.6883	23.9374	23.0048	20.7358	26.8041	23.2301	30.1919	29.8697	26.0553	20.264	27.5765	25.6786	23.1656	23.5667	22.7019	28.638	25.5115	28.7226	25.2413	23.398	28.8933	28.5602	25.0069
		PA 16:0/22:6	6.03302	5.57634	4.66426	4.53903	5.472	4.43981	5.45024	4.72574	5.60945	5.39321	3.6086	4.66888	4.89435	5.15337	4.69339	6.24266	5.07246	6.08454	6.47013	5.51732	4.26476	8.0587	6.66041	6.28617	5.4664	5.10243	6.49062	5.95955	5.67977	5.58053	4.24467	5.39302	5.42199	4.75528
		PA 18:1/14:0	0.637476	0.577798	0.548858	0.52741	0.773972	0.560064	0.507929	0.45912	0.54271	0.585936	0.486658	0.596723	0.764353	0.546354	0.534597	0.652037	0.489163	0.879837	0.715805	0.695752	0.682433	0.824171	0.673457	0.707354	0.684298	0.629048	0.693484	0.621578	0.657518	0.495791	0.508625	0.785502	0.701746	0.450735
		PA 18:1/18:2	2.93103	2.59703	2.19622	2.44158	2.06857	1.86044	1.96474	3.87258	2.90365	3.16814	3.2626	2.57603	2.08074	2.33775	4.48803	2.72537	2.56721	2.99985	2.56336	2.44831	4.41918	3.56293	3.21813	3.07345	2.86558	2.17363	2.78302	2.34176	3.05414	2.76342	2.04244	2.31485	2.14862	1.82194
		PA 18:1/18:1	87.6863	86.2619	71.4046	77.3628	83.2814	75.9175	73.7377	75.6541	81.2092	77.1513	70.0462	70.3605	72.7147	73.8245	85.0283	86.381	78.3558	98.5043	84.7922	77.8534	71.334	94.4335	87.0092	87.2338	83.0838	67.1404	83.0605	74.6567	89.3447	81.0255	69.6211	72.8305	73.7116	69.6442
		PA 18:1/18:0	164.082	169.457	145.657	146.668	163.707	152.614	142.675	124.043	147.199	143.994	120.212	117.124	147.051	156.997	135.172	158.381	145.903	198.894	155.569	163.381	99.7456	179.515	158.108	169.728	168.104	133.105	162.343	144.237	163.672	160.317	144.827	143.527	153.229	148.138
		PA 18:1/20:4	12.9425	13.2023	12.0996	11.1276	12.3173	12.2726	11.9812	10.8774	11.6068	10.8222	9.82998	10.2724	11.3112	10.964	12.6439	13.955	12.5315	14.8065	14.6272	12.4557	11.1374	14.1791	12.8619	12.3042	12.3621	10.9532	14.313	11.653	14.8596	13.9549	12.5923	12.7093	13.133	12.8628
		PA 18:1/22:6	1.26325	1.36217	1.27129	1.11674	0.821873	1.00178	1.2839	1.4277	1.52751	1.21792	1.12068	0.935249	1.01081	1.27054	1.17856	1.29693	1.28863	1.42759	1.29215	1.30776	1.15234	1.45461	1.35258	1.54944	1.45045	1.21341	1.46926	1.09125	1.23455	1.10783	1.08667	1.19349	1.13132	0.994495
		PA 18:0/14:0	0.1179	0.0898139	0.0771505	0.0646178	0.0980567	0.129821	0.0628875	0.0842972	0.0610128	0.0875149	0.0875523	0.087756	0.133172	0.135526	0.105984	0.0884155	0.168712	0.11064	0.169589	0.101318	0.0600658	0.185164	0.0741361	0.145172	0.0956678	0.103684	0.119729	0.084898	0.141514	0.063904	0.100468	0.133997	0.125708	0.106288
		PA 18:0/18:2	11.2814	9.74713	6.7744	8.47483	7.43779	6.82674	7.35086	11.3121	8.47052	10.9084	10.268	8.08902	7.7433	8.18294	12.1957	10.6196	8.32398	11.0374	8.67824	9.32581	9.12241	12.4122	11.1105	10.7158	9.65295	7.3651	9.3066	9.32062	10.2114	8.88754	7.46461	7.47435	6.72816	6.56748
		PA 18:0/18:0	9.86953	9.60636	7.49513	8.24754	9.51419	8.14714	8.59771	7.42335	9.05996	9.47725	7.0368	6.26762	7.75874	8.52574	7.94909	10.2593	7.82644	11.867	9.3617	8.55346	5.91524	8.99767	10.0569	10.4386	8.53567	6.64965	8.90518	8.57846	8.29825	8.99823	8.0036	8.34839	8.0376	8.55896
		PA 18:0/20:4	63.2823	60.3405	54.4869	49.7036	57.794	55.0276	59.0054	45.7837	52.8962	53.2209	37.5244	42.0471	53.8165	53.93	49.0719	60.3441	53.8641	69.822	61.7691	58.3275	42.6387	69.2578	59.6098	59.805	56.3777	48.7677	64.8977	56.2719	63.2097	63.6164	56.286	56.5417	62.2537	58.0673
		PA 18:0/22:6	6.63437	7.32591	6.4027	5.6361	5.21537	5.28165	5.82715	4.79581	6.11615	6.46156	5.27406	4.10666	4.68057	5.75601	6.14529	6.0867	6.45867	7.92842	6.19538	6.73636	4.90328	7.81586	6.98844	6.81011	6.22559	4.99006	6.17027	5.997	5.80793	5.95298	5.02869	4.88224	5.97705	8.43929
		PC 16:0/14:0	42.846	51.0479	37.454	41.703	41.4196	34.1507	44.1035	44.8688	43.8998	39.4167	38.0169	37.7353	43.2433	53.3662	50.9789	40.98	44.7407	46.0472	48.3799	48.8966	62.583	63.2358	49.3554	39.4665	36.342	43.1412	46.7792	51.342	49.0298	38.8842	39.001	39.5293	43.6168	39.3808
		PC 16:0/16:1	205.471	226.084	220.844	226.043	226.095	181.822	234.03	210.731	193.646	154.501	192.666	173.084	202.214	227.275	210.414	195.258	202.128	209.696	197.326	196.971	290.23	220.392	203.044	161.52	167.704	196.979	216.464	207.277	228.86	158.401	184.963	188.58	234.575	231.874
		PC 16:0/18:2	203.268	179.096	126.69	183.651	143.417	119.278	172.759	228.504	165.392	179.736	207.452	175.729	129.016	134.933	291.113	154.294	164.652	168.228	166.434	139.12	204.616	189.409	182.85	160.951	173.774	144.087	138.807	162.154	242.258	132.807	131.722	156.521	148.964	130.277
		PC 16:0/18:1	3879.2	3871.02	3659.33	3981.49	3938.14	3545.51	3971.19	3927.11	3766.8	3313.89	3545.13	3353.86	3721.8	4434.09	3872.52	3663.73	3832.94	4030.82	3532.48	3564.34	3763.28	4130.62	4012.58	3441.69	3434.25	3467.28	3789.4	3487.97	5058.06	3241.41	3400.35	3374.23	3805.39	3872.09
		PC 16:0/18:0	332.857	310.73	330.539	362.264	355.146	301.881	384.402	349.859	294.083	320.087	340.202	317.628	354.854	391.383	364.054	327.197	359.515	401.244	348.901	333.967	346.958	353.837	375.184	314.256	314.442	356.089	350.948	308.49	461.508	299.787	319.572	336.078	353.73	361.97
		PC 16:0/20:5	1.59889	2.47522	0.656796	2.80676	7.07847	0.262171	2.87812	3.64174	4.35497	2.97661	4.42794	4.54205	1.14567	0.250003	6.20827	3.60031	4.46674	4.12307	0.733441	1.4722	7.62749	2.35538	7.2412	2.87559	1.6636	1.04369	0.799365	0.749743	7.2624	1.66275	1.33787	0.244071	8.24303	2.63384
		PC 16:0/20:4	426.147	496.79	448.456	453.796	447.213	386.615	434.152	351.823	414.324	348.865	383.641	388.133	419.636	474.665	448.169	395.757	435.52	435.731	437.362	398.819	403.515	435.814	427.201	381.09	376.782	403.358	393.039	386.511	597.996	389.381	438.219	435.629	504.167	450.749
	‡	PC 16:0/20:3n-3/6	162.982	159.485	61.8563	163.892	86.7615	65.3602	73.9509	131.232	124.671	160.344	126.665	67.0122	91.0007	77.8126	138.194	148.577	162.991	137.265	65.1986	75.6171	68.5904	159.914	160.794	169.28	160.013	75.4818	74.8341	69.2366	145.978	92.1516	98.9931	58.0804	51.8507	66.1195
		PC 16:0/20:2n-6	44.4626	32.4623	29.2005	42.6054	32.936	26.2872	21.9579	44.0758	32.6354	41.9578	45.3453	28.9722	30.2283	32.7254	43.2598	42.3006	41.2581	38.2538	29.565	30.8348	24.0035	39.6344	42.0205	42.7759	36.7805	29.4049	28.5912	29.5179	59.104	31.218	32.4373	27.387	29.5531	26.4433
		PC 16:0/20:1	160.433	154.574	168.043	190.266	162.113	180.256	202.164	138.554	137.693	156.538	147.026	162.626	178.122	178.285	163.989	151.832	177.199	196.111	172.094	162.074	126.469	161.981	170.738	146.297	167.264	155.98	176.523	152.144	245.5	145.262	147.311	163.916	178.124	166.35
†		PC 16:0/20:0	13.6001	14.2833	12.2731	14.4676	19.9632	17.8828	19.047	12.2312	11.3594	12.1836	11.8384	16.3722	18.4182	21.1854	11.9365	13.4756	14.5743	17.6997	19.8662	20.3395	13.467	16.7762	14.2496	13.8958	13.856	20.3871	20.1452	17.5568	29.686	12.5978	12.5011	22.0882	19.7922	19.9502
		PC 16:0/22:6	158.977	165.394	144.883	152.128	145.715	99.8362	157.862	137.049	138.408	149.224	134.822	120.841	133.324	140.406	160.213	144.489	164.369	161.866	145.523	147.184	137.605	150.977	143.463	138.335	151.26	136.757	146.55	150.767	178.261	115.791	135.712	122.828	153.53	125.445
		PC 16:0/22:5n-3	7.9583	5.59545	3.51744	6.9499	4.73866	2.04272	5.8147	5.27898	6.53397	7.49674	6.00947	8.41547	5.01788	5.84628	11.3721	8.51031	7.11579	8.03415	6.63413	5.57914	7.90734	4.6777	7.27529	5.05948	3.24786	3.51706	5.08018	3.70472	7.94959	3.71552	4.38571	5.42145	4.54895	2.15319
		PC 16:0/22:4	68.6392	73.8954	84.154	71.514	84.6599	75.7505	87.776	50.6832	68.3603	56.5626	65.0863	64.0018	79.9358	83.615	75.7655	66.048	80.9564	69.24	84.7453	87.9666	79.8419	59.6031	65.8691	57.7588	59.4922	78.7744	82.8745	75.8488	102.081	67.0774	75.4741	79.0455	108.647	97.8643
†		PC 16:0/22:1	8.96552	11.0192	10.0705	9.90883	16.5095	14.8548	16.3335	8.80748	7.76487	8.11187	7.60489	13.2926	16.1025	16.9434	9.3896	9.53172	11.2608	11.8092	13.7967	16.4303	10.7431	10.1862	9.25035	7.89197	10.3045	17.6444	19.1661	14.613	22.4555	8.43557	9.18375	16.3654	15.5134	15.0865
†		PC 16:0/22:0	2.21442	2.42137	1.89374	2.64027	3.76591	3.61979	3.5672	1.95182	1.27944	1.79264	1.65689	3.5319	3.41725	3.01528	1.98063	2.59292	2.38974	3.12353	3.70651	3.13562	2.41844	2.87956	2.43009	2.16452	3.1687	3.8689	4.16831	3.07414	5.10501	1.90003	2.0752	4.03055	4.21215	3.59374
†		PC 16:0/24:1	2.06745	2.03012	1.56526	1.86116	3.81855	3.09621	3.41142	1.44791	1.24657	1.5856	1.34749	2.27604	3.02103	3.17705	1.60139	2.05774	2.22184	2.08802	3.24251	2.58747	1.96659	2.04683	1.94539	1.87319	2.3118	3.64261	3.25241	2.37907	4.08746	1.25495	1.54781	3.87615	3.85533	2.35956
		PC 16:0/24:0	1.72871	2.63199	1.53948	1.57531	3.2783	3.10109	2.95358	1.30536	0.996342	1.60066	1.08962	1.79892	2.91401	2.2652	1.78086	1.83637	1.65635	2.47218	3.13313	2.15253	2.02605	1.93651	1.84547	1.77198	2.05274	2.90396	3.5662	2.83252	3.78776	1.4152	1.80768	3.83095	3.11931	2.67087
		PC 16:0/26:1	0.581332	0.527388	0.422105	0.41203	0.957496	0.900573	0.741328	0.352265	0.162817	0.405025	0.343642	0.407295	0.936577	0.616606	0.444383	0.432926	0.580621	0.587137	0.639458	0.762632	0.582949	0.551783	0.899727	0.514417	0.602765	0.921053	0.9425	0.635144	0.883921	0.458976	0.460014	1.06062	0.967569	0.496
		PC 16:0/26:0	0.134813	0.191886	0.14056	0.14807	0.348357	0.35531	0.278347	0.114052	0.0798192	0.155716	0.0714971	0	0.346764	0.113541	0.135401	0.330215	0.240859	0.180864	0.32189	0.310461	0.0998994	0.289999	0.253001	0.139331	0.188502	0.263532	0.469008	0.18081	0.327365	0.138459	0.154921	0.335153	0.373338	0.190109
		PC 18:2/18:1	31.2091	35.7229	29.7003	32.711	18.9916	23.9251	34.8796	40.5217	26.4987	29.1405	42.9507	31.1081	22.9074	22.2122	50.042	31.8926	28.5008	28.9122	24.5849	20.7662	27.0975	30.2096	28.1459	30.2064	34.9422	18.3759	28.3608	27.2817	42.8787	26.243	23.1553	27.3958	26.0777	26.3785
		PC 18:2/18:0	101.922	79.4495	65.697	95.0797	65.6454	66.8805	72.447	104.789	74.6664	86.1876	109.669	96.9938	72.0049	88.7332	146.596	98.8683	92.7449	91.1092	91.3056	80.0505	82.9926	90.7611	98.454	82.5292	83.7546	81.1251	86.7948	86.2537	139.037	73.7829	69.8518	94.9686	85.206	73.9948
		PC 18:2/20:4	8.90427	6.17169	6.81637	6.05267	4.72131	3.88812	8.87719	7.60397	5.57692	7.13943	6.81387	6.19563	7.78053	6.78904	10.7205	5.50466	7.95266	9.89368	3.79077	6.39293	8.71478	5.4982	4.78724	7.66366	6.70869	4.59477	5.4231	8.73207	11.6	6.88243	9.01541	9.79367	8.08278	5.59766
		PC 18:2/22:6	1.1094	1.84139	1.05064	1.9894	1.05093	0.340487	0.360249	1.67059	0.912939	0.56688	2.03156	1.21311	0.256636	1.05422	0.922373	0.832597	1.5153	0.874279	0.473649	1.0268	0.876731	1.0939	1.19815	1.98815	1.44924	0.844264	0.548739	0.0712621	0.218349	1.06317	0.847842	0.366155	0.763077	0.737959
		PC 18:1/14:0	6.5888	6.12306	3.56802	7.58125	5.09784	5.8833	5.31214	10.3588	6.66937	4.85312	5.44621	7.69354	4.47666	7.94278	7.38708	4.19644	7.17782	8.67716	4.31767	8.02991	7.28756	6.53867	8.08195	7.81636	5.13508	5.40254	4.315	5.53737	9.4634	6.31535	6.59797	5.12745	6.38382	3.14781
		PC 18:1/16:1	33.2531	32.4057	37.1153	41.7293	33.0232	30.7804	37.0985	45.4331	33.0437	29.9561	34.3753	31.1945	27.1586	32.177	38.91	32.8485	33.7631	34.0928	30.2072	29.2414	44.9057	36.0466	28.7037	38.4697	28.8749	31.8547	36.6054	32.4917	31.3887	31.0656	28.7535	32.0569	41.02	33.0833
		PC 18:1/18:0	1897.72	1760.12	1822.01	2060.25	2130.08	1995.31	2191.09	1767.72	1657.11	1630.26	1726.6	1766.89	2037.53	2299.37	1796.85	1889.88	2012.28	2144.52	1938.16	1987.54	1587.44	1888.11	1950.27	1764.88	1872.51	1990.31	2119.97	1900.34	2680.94	1633.38	1743.6	2075.67	2131.38	2036.66
		PC 18:1/20:4	115.547	135.973	144.253	142.998	122.809	114.786	131.765	121.785	111.279	102.071	130.284	121.907	115.662	141.873	124.584	111.102	137.159	127.477	117.897	134.641	130.768	118.381	118.221	114.584	107.913	112.945	120.783	122.762	163.473	115.918	121.744	112.135	151.7	145.313
		PC 18:1/20:3n-3/6	23.8898	24.3885	10.7837	29.7031	18.3121	5.08931	10.2407	25.2288	23.0981	27.2407	24.9925	8.21391	14.0842	15.2259	22.2266	22.6062	25.6137	22.1265	10.9689	11.9495	9.13526	32.334	26.8039	27.2081	26.1124	15.4451	9.44682	12.0071	26.3673	15.3737	18.8392	6.94889	9.29936	7.64652
		PC 18:1/20:2n-6	3.62787	4.64717	2.63102	4.21455	4.85163	3.57819	1.38826	3.30135	2.52735	5.36337	5.68995	3.17173	3.11692	2.9915	2.82838	2.74341	3.30986	3.4392	1.37412	2.54517	1.43111	3.88334	2.09813	3.305	4.31353	3.1822	1.53369	1.7524	6.29057	2.03993	3.56864	1.93698	1.94418	1.40256
		PC 18:1/20:1	55.7061	44.7505	54.6496	66.848	69.2277	61.1258	60.2004	51.889	43.7957	47.8253	51.1715	57.5125	65.5802	54.4423	50.4187	48.2097	53.1989	64.447	50.663	55.6519	43.7567	56.3919	55.221	45.8992	52.0613	65.8094	59.4034	51.6242	84.8977	46.5162	48.7817	62.3462	65.486	57.6963
†		PC 18:1/20:0	49.0162	47.8141	35.1193	42.8178	72.2463	69.2766	68.8912	30.4605	30.786	35.1468	28.1827	50.6597	64.098	68.7772	36.5296	42.7419	45.8153	54.2702	60.8107	60.885	36.8338	50.8445	44.6479	43.0849	47.7213	63.9191	71.6141	59.7486	99.1038	37.3118	38.5429	69.6443	63.9666	62.669
		PC 18:1/22:6	25.73	32.0139	28.2421	33.0884	24.084	24.1993	31.2659	27.8724	25.8456	24.6158	26.0566	27.1093	25.1474	21.7862	26.1164	30.2549	29.9206	29.0615	24.6473	22.8153	36.1847	27.0366	21.7323	26.003	25.1993	25.0628	24.5648	25.584	33.2877	21.6394	23.5624	26.5711	21.5783	29.1364
		PC 18:1/22:5n-6	1.55811	1.79338	1.67466	1.34477	3.13999	1.99841	1.81811	2.39668	0.57421	1.61957	2.01515	0.242942	0.232091	4.71264	2.62568	1.69915	1.17867	1.57386	2.67439	4.6779	1.0133	2.34239	1.18098	1.72223	1.68679	1.54241	0.427078	1.05676	4.85125	2.08523	3.19216	0.600467	2.43343	1.34405
		PC 18:1/22:4	6.03628	6.35908	3.51114	5.0628	4.49748	6.62511	10.6855	2.65746	4.14872	5.27082	7.72038	5.66132	7.44821	7.87084	7.12976	3.79526	9.02192	7.37685	8.38903	6.82118	5.16675	3.68088	5.65568	4.45743	3.8299	5.41009	7.1444	6.25035	5.47797	6.20154	4.68245	7.31291	6.52046	10.5218
†		PC 18:1/22:1	23.2128	30.4875	20.2317	22.6818	45.5008	39.8904	40.0909	16.9476	15.5594	19.9835	16.3299	27.2466	39.8805	41.0804	19.9507	22.1242	27.6135	27.7267	42.9678	36.851	20.7033	27.3576	25.4078	20.2848	24.0921	40.1332	44.9359	38.3651	57.6253	20.4264	22.0505	42.8335	43.8869	40.3389
†		PC 18:1/22:0	38.4008	44.0443	25.616	31.1956	65.9365	60.7952	60.1051	23.5935	19.4555	29.9077	22.1878	41.8994	56.3858	57.0363	28.2329	34.3578	38.5825	43.5189	59.5279	51.7593	27.4912	42.437	44.3214	33.7459	40.4233	58.1112	63.2667	51.1163	87.8695	30.7403	32.9766	65.9306	60.0816	55.099
†		PC 18:1/24:1	22.5209	27.9	15.5177	18.8154	40.2545	37.1946	35.3287	17.0432	11.8958	17.9917	14.6978	25.8815	37.5485	35.7665	16.9342	21.5974	24.1388	25.8358	39.2161	30.4975	25.094	25.0374	22.9467	19.9819	22.6925	38.9865	40.5018	35.0363	46.916	18.2565	21.2153	42.1891	35.5805	33.7167
†		PC 18:1/24:0	39.0108	45.3611	26.9483	29.1759	68.9376	63.4725	55.5797	26.1212	20.0983	29.5797	23.7835	40.3957	61.2483	58.4434	28.8066	36.9871	36.183	41.4778	58.1841	48.5165	35.7633	42.2645	40.0249	33.6986	38.7318	57.2726	66.0661	55.3517	77.4451	29.5825	33.074	68.898	59.3294	56.2908
†		PC 18:1/26:1	3.48898	4.43086	2.6737	3.01717	5.7662	5.33566	4.38329	2.4629	1.90145	2.56279	2.22605	3.6567	5.96738	5.2875	3.04912	3.17449	3.67804	4.02651	4.76607	4.48586	3.40057	3.73978	4.34135	3.21987	3.66169	6.0484	6.33353	4.84078	7.07544	2.59984	3.15564	5.73062	5.19276	5.26406
		PC 18:1/26:0	1.79413	2.50355	1.30784	1.32454	3.2334	2.83677	2.16768	1.24207	0.904167	1.54637	1.07811	1.69203	2.64399	2.16566	1.67613	1.6781	1.89857	2.03902	2.75083	2.05389	1.23785	1.6663	1.99099	1.42389	1.77894	2.83041	2.73375	2.61656	2.9796	1.40162	1.61679	2.97891	2.73522	2.25201
		PC 18:0/14:0	6.0698	6.41886	4.23981	4.70074	3.59388	6.59466	6.26359	5.51463	6.49715	4.69398	5.02993	4.07395	5.56039	4.35672	4.14119	5.18487	5.16312	6.68034	4.26557	2.08973	4.63326	4.9212	2.83652	3.13243	4.49059	1.53443	4.89397	2.23823	6.71012	4.48517	5.75708	4.16749	3.25576	5.11443
		PC 18:0/16:1	47.4923	49.3301	44.3758	44.769	42.2094	46.963	42.2499	51.9813	47.9941	35.7583	44.2154	45.5793	47.8016	47.4481	47.0386	34.9351	46.8892	47.1442	46.9814	34.2153	63.4604	46.032	44.6144	37.8625	36.8923	45.3147	52.0127	43.0482	56.9419	34.1137	41.9518	39.9318	48.4596	45.5139
		PC 18:0/20:4	283.318	283.803	320.092	312.152	336.212	289.515	331.834	276.031	274.549	231.73	279.259	300.676	318.568	357.793	296.825	269.782	303.227	304.998	308.329	299.047	312.707	266.962	266.267	248.317	230.196	290.686	337.986	290.806	386.296	267.408	281.583	318.899	365.221	349.093
	‡	PC 18:0/20:3n-3/6	82.369	75.6219	40.3059	88.335	44.7791	39.3465	51.0061	70.2086	63.2957	87.251	76.3994	34.7309	47.5294	51.0971	70.1367	79.7444	76.3141	86.2921	43.7535	43.9533	34.7933	90.0819	90.8271	86.2989	90.7739	43.4965	44.8694	42.6759	80.491	46.6855	51.314	32.9624	40.4865	33.8262
		PC 18:0/20:2n-6	12.3952	9.47725	8.48884	11.6688	10.8132	6.94566	9.7765	11.396	7.14371	12.1138	11.5238	8.37926	8.03682	9.93238	13.7344	11.4016	11.5647	12.3115	9.67663	9.34154	6.90022	11.9528	11.3062	10.4117	11.0863	11.57	7.71418	8.51327	17.5531	7.60044	8.32665	8.99737	10.8605	6.14579
†		PC 18:0/20:1	87.8942	93.7754	97.8147	108.126	149.643	134.28	141.411	76.9748	74.8183	72.7217	74.4736	124.916	142.23	148.18	91.9503	87.9774	98.0729	108.129	142.193	134.999	87.6191	99.8072	95.8299	89.4629	94.1745	136.415	146.328	128.108	216.448	85.7457	80.896	155.718	149.269	147.621
†		PC 18:0/20:0	2.48518	2.5213	1.90514	2.24154	4.26422	3.19009	3.89942	1.91838	1.45386	1.80225	1.55039	2.81255	3.27879	5.06969	1.80535	2.7554	2.36522	2.62858	3.33306	3.69841	2.25549	2.60247	3.07693	2.14567	2.34535	3.98469	4.06469	2.82103	5.08654	2.3258	2.08258	4.12055	3.31851	3.31674
		PC 18:0/22:6	122.998	120.971	124.317	129.576	121.592	126.873	135.282	98.9735	98.9252	116.473	117.387	117.65	129.923	139.71	116.986	124.564	141.604	131.48	142.218	128.687	129.051	104.406	117.911	116.046	123.299	135.113	139.505	133.075	158.964	98.7087	107.375	123.526	116.611	120.737
†		PC 18:0/22:4	38.6162	39.7404	44.718	42.0288	48.1567	51.2633	65.2911	34.6888	37.8076	37.9161	37.6488	53.6499	55.4767	55.8338	43.2685	39.7407	52.9446	42.0197	59.6833	59.404	43.3723	36.7883	35.2853	36.5603	39.5782	53.0166	55.5716	43.3325	68.0441	43.7616	45.7535	63.3657	60.8483	58.6847
		PC 18:0/22:2	0.751304	0.42935	0.807306	0.674367	1.57632	1.23431	1.36195	0.468806	0.410819	0.565826	0.498264	1.45772	1.30694	1.04813	0.724959	0.583992	0.783995	0.559981	1.47369	1.69344	1.42023	1.06415	0.588227	0.484364	0.636363	1.37167	1.43051	1.66759	1.68022	0.803521	0.608131	1.36887	1.01745	1.27068
†		PC 18:0/22:1	2.71695	2.97515	2.70998	3.47398	6.30014	5.22194	5.16158	2.62814	1.83244	2.85055	2.06696	4.23114	4.64289	4.40522	3.07869	2.63197	3.00205	3.57926	6.30588	4.99394	3.49089	3.15515	2.93594	2.72579	3.3617	5.6779	5.92638	4.81883	4.90589	2.64895	2.57824	6.96458	6.96405	5.98139
		PC 18:0/22:0	0.449071	0.528002	0.297856	0.335717	0.835143	0.732632	0.659342	0.167072	0.213104	0.331893	0.260281	0.344682	0.795194	0.447623	0.359848	0.56257	0.336352	0.389414	0.479171	0.559429	0.330659	0.441413	0.515971	0.373878	0.532356	0.60245	0.584557	0.298239	0.655685	0.492544	0.311992	0.815841	0.615388	0.332168
		PC 18:0/24:1	1.18358	1.20541	0.891582	0.839517	1.97752	1.84586	1.37579	0.753205	0.535434	0.597902	0.576562	1.14098	1.93099	1.35605	0.711369	0.829506	1.0823	1.35604	1.55769	1.35769	1.06058	1.20633	1.40138	1.03833	1.03966	1.81588	1.71116	1.45427	2.05464	0.902793	0.805318	1.64745	1.96975	1.47995
		PC 18:0/24:0	0.366117	0.443342	0.152504	0.0882141	0.317636	0.731597	0.314524	0.220209	0.0410809	0.139102	0.169798	0.436379	0.448977	0.49663	0.151912	0.330546	0.349315	0.422774	0.610512	0.354741	0.101883	0.567242	0.371475	0.433549	0.357977	0.634893	0.559244	0.371106	0.3872	0.303246	0.242743	0.634216	0.321904	0.350628
		PC 20:4/16:1	4.95035	4.78977	7.19291	5.16017	7.53285	1.47456	3.39917	7.10865	5.52596	3.35788	4.02724	4.6174	3.72121	5.18076	6.35899	5.2472	5.94602	5.68303	4.05835	8.20638	9.53191	6.38331	4.73924	4.26904	4.14942	4.04244	6.06324	5.13613	5.29512	7.06571	7.11258	5.74746	4.44835	9.25914
		PC 20:4/22:6	7.07048	11.1404	10.3265	10.9866	8.23652	8.95633	10.0312	7.62803	8.6934	8.81859	8.02581	8.3463	10.8964	3.37629	8.85846	10.9166	11.6146	10.153	11.8965	9.99027	11.8873	9.37741	8.66457	9.24991	10.8386	13.0374	12.4969	9.78058	12.6414	7.50317	9.66947	11.1303	10.5642	11.5056
		PC 14:0/16:0	40.6101	43.0067	42.0729	40.9103	45.2314	32.0882	48.1467	43.1257	34.929	37.335	39.8163	37.7125	38.9156	46.9822	43.9627	40.4467	37.7118	42.2069	45.3028	44.0521	66.3085	42.9052	44.5906	36.0033	36.5714	40.8986	38.1289	40.5112	52.5776	34.5246	34.6095	37.204	43.1287	43.6814
†		PC 14:0/18:1	8.94958	10.5941	10.2253	8.79264	6.84541	5.21911	7.57492	11.2339	7.61196	6.06508	7.24814	9.06973	8.75989	4.24968	8.52546	7.04782	8.2725	6.84037	10.0622	6.09817	12.9321	7.55457	11.3371	8.55049	8.70319	10.4397	7.5487	7.56495	9.22938	6.61316	9.19771	6.19787	6.41991	14.163
		PC 16:0/16:0	3551.88	3062.29	3290.92	3183.26	3162.34	2919.3	3362.25	2789.34	3022.71	2827.01	3193.25	2756.86	3022.33	3156.04	3466.63	3078.38	3270.47	3588.39	2906.5	2985.97	2595.36	3268.8	3211.05	2920.12	2957.58	3336.35	3040.72	2949	2928.18	2767.49	3052.95	3103.77	2964.38	3030.58
		PC 18:2/18:2	7.34672	6.17462	5.25499	4.74173	3.52356	3.50186	7.19062	6.46429	5.85532	3.71663	8.77818	7.33314	4.08979	2.19906	14.3318	5.79793	6.24219	4.11355	4.56211	4.55853	5.40958	6.527	5.51595	3.74903	4.05733	3.25298	4.51888	5.80974	3.9608	5.4336	4.6323	7.76338	2.4038	1.51403
		PC 18:1/18:1	466.21	395.615	482.863	496.678	466.049	417.192	455.09	406.537	411.284	363.181	484.792	441.859	405.692	399.98	493.837	437.642	465.602	499.183	388.882	415.122	348.515	374.11	420.518	405.973	411.879	457.677	398.246	377.612	452.74	376.556	405.791	447.537	413.412	395.207
†		PC 18:0/18:0	14.7859	14.7949	16.5272	15.7899	23.826	19.3881	24.424	14.7207	14.1799	12.0555	15.8442	17.9929	23.3154	19.4926	18.8825	13.9517	17.9346	19.6084	19.2991	18.9453	16.1855	14.5627	11.0044	13.0927	15.7871	22.6672	23.3361	19.0766	23.2009	14.5813	14.5396	22.0468	20.9981	20.1238
		PC 20:4/20:4	2.21347	2.86525	2.65935	2.96286	1.60536	2.61	2.41915	1.16074	2.35158	1.63852	1.77439	2.11441	3.0272	0.202316	2.41691	1.49258	2.24226	2.15809	2.54444	2.91221	0.627316	1.37996	1.76256	2.33482	1.35667	2.2345	3.37043	1.2002	3.042	2.91451	2.43117	1.51135	3.14671	2.1336
		PC 22:6/22:6	6.42574	4.47509	5.46915	7.30342	4.6874	3.50037	5.34222	3.65727	3.27888	4.50869	5.68328	5.54464	6.16307	5.93369	6.31811	5.20082	6.10384	7.08572	1.60891	3.04924	4.99902	4.18219	4.53541	4.32894	5.65286	5.3495	4.25687	5.90284	5.34459	4.56795	4.19084	3.40729	5.08817	3.49746
	‡	PE 16:0/16:1	7.6901	8.30022	6.04979	11.662	5.75773	5.94709	6.95892	10.22	8.94691	5.64034	7.03469	7.62296	7.08465	10.2952	8.22864	6.29382	7.49789	5.86393	6.15142	4.60111	16.5349	6.59391	7.94031	7.82085	7.10299	5.97644	5.53242	7.63332	6.05363	5.51859	5.19179	7.78262	5.55442	9.3689
		PE 16:0/18:2	19.5574	13.1423	9.69769	17.5104	13.3735	11.0012	14.1681	28.4239	17.5301	15.243	20.1454	16.3101	8.35546	12.8848	24.4418	15.468	16.3101	14.019	12.8326	11.8745	24.847	18.6212	12.3702	17.126	17.4766	10.8126	12.9216	10.3101	18.9383	15.2283	11.1994	11.5515	10.0434	9.06963
		PE 16:0/18:1	402.687	357.369	372.65	424.943	360.04	342.057	393.832	414.379	405.413	350.349	394.28	342.767	314.306	362.654	402.796	343.249	382.097	402.275	348.26	358.598	391.191	449.388	346.955	350.76	389.966	382.643	331.412	371.641	379.802	352.331	308.959	312.712	319.025	304.395
		PE 16:0/18:0	15.7974	15.459	17.6845	16.9769	14.1329	12.988	17.0803	17.2337	15.6935	14.1969	17.5178	9.44286	11.5756	14.8729	21.4261	14.3095	16.6444	16.4594	16.1857	15.5804	16.9647	17.7816	11.6056	14.8632	14.3396	11.9198	11.4181	13.3074	15.3422	14.0612	12.7127	13.5997	13.8954	12.6378
	‡	PE 16:0/20:5	1.8998	1.42765	0.761661	1.93317	1.31143	0.652602	0.436023	2.76813	2.12618	2.77163	1.37091	0.579445	0.756917	1.14206	4.26009	2.45467	1.79413	2.50861	0.698744	0.980199	2.4696	2.65631	1.55359	1.82799	2.11751	0.472767	0	0.444757	0.172729	0.743418	0.496012	0.166075	0.0520139	0
†		PE 16:0/20:4	226.154	185.257	222.368	222.742	174.182	171.367	185.258	202.386	205.608	160.665	181.905	171.763	160.212	173.125	209.677	175.094	201.985	207.134	169.983	177.676	212.96	223.87	164.687	179.822	184.165	168.871	176.055	191.279	177.687	216.298	191	187.296	168.093	173.195
†	‡	PE 16:0/20:3n-3/6	31.6401	31.8157	15.34	33.6346	12.1792	11.7782	11.0056	31.2494	29.5563	31.6197	31.9357	10.9097	16.008	15.2363	28.5245	29.3135	35.0855	26.9795	15.2947	14.1037	10.8038	39.4264	33.3382	33.6671	33.4937	12.3394	11.5699	14.6021	17.2197	22.6835	18.8144	8.84909	9.34332	10.0907
		PE 16:0/20:3n-9	3.10806	3.55087	4.85798	3.27442	4.58872	3.12246	4.97892	3.6151	2.91648	1.65014	2.1968	3.44741	2.81218	3.40417	2.94075	2.46803	2.46248	2.53878	3.00606	2.1387	3.31089	3.56223	2.06243	1.26648	2.60279	1.98819	4.75498	3.68741	1.23499	2.02117	1.90812	2.45065	4.13941	2.08691
		PE 16:0/20:1	28.9011	25.6819	35.8519	35.7908	20.5394	24.7394	24.6675	25.9999	26.548	26.1304	29.473	21.8407	25.0002	23.6776	28.2084	27.0939	31.9909	33.1124	21.6642	25.796	13.6994	31.7572	27.7098	28.1839	31.6055	25.8309	24.1587	24.1653	33.3334	32.3884	26.5013	26.1858	26.7679	22.7386
		PE 16:0/20:0	0.272828	0.313837	0.491956	0.239025	0.295457	0.337514	0.171846	0.462234	0.390395	0.250785	0.404174	0.131214	0.236275	0.225943	0.277355	0.286878	0.335781	0.400444	0.439759	0.291864	0.143315	0.306644	0.314812	0.328439	0.304815	0.258737	0.269386	0.274968	0.392553	0.334583	0.291576	0.356374	0.305602	0.201097
†		PE 16:0/22:6	270.307	254.055	264.302	300.243	212.37	185.637	219.898	258.06	267.33	236.638	236.105	179.831	187.284	227.681	259.536	223.248	268.43	269.24	204.501	198.292	215.469	309.798	239.062	240.306	242.8	212.155	201.297	229.616	212.27	228.376	192.26	198.726	191.78	196.653
		PE 16:0/22:5n-3	6.31784	7.21183	6.11378	7.63876	5.08088	3.43689	6.05063	8.48537	8.63381	5.73599	7.1748	5.63987	4.72186	3.77272	11.1213	7.97743	8.08062	12.4236	5.4056	7.23493	7.00267	6.14019	4.95811	5.96549	5.96392	3.55745	2.09425	6.83113	4.80229	6.4653	4.77561	4.9808	4.01842	3.05458
	‡	PE 16:0/22:5n-6	5.22637	3.78352	7.13473	6.05965	5.49112	3.76917	7.11814	3.88868	4.62764	3.20635	4.5536	4.58757	4.60184	2.84215	5.68426	4.09694	5.62089	4.39275	5.76829	2.06666	6.25024	5.25938	2.97186	2.72205	3.53394	3.82525	2.19322	4.89406	6.07322	10.1652	9.39973	9.38997	8.84363	10.7887
	‡	PE 16:0/22:4	108.36	99.4343	116.934	105.34	96.3532	81.0769	105.588	86.059	94.3814	81.8434	87.003	78.4377	83.7342	90.7069	104.219	91.6538	107.679	112.737	85.9942	95.0784	72.4744	103.189	79.4157	93.4301	97.0431	100.188	85.2059	90.7322	106.313	116.383	111.985	103.579	94.17	100.561
		PE 16:0/22:1	0.512286	0.55507	0.923664	0.765993	0.795709	0.76663	0.749616	0.412129	0.716461	0.451588	0.541485	0.352329	0.840601	0.912951	0.549509	0.466899	0.43691	0.900971	0.691561	0.698345	0.53148	0.567322	0.663183	0.635789	0.749554	0.738099	0.707851	0.834684	0.627502	0.568711	0.54838	0.775332	0.701722	0.721092
†	‡	PE 18:2/18:1	49.6707	39.4537	34.9272	52.604	27.8837	24.9167	24.612	79.8896	48.8654	41.4237	68.0307	30.8986	26.6501	30.0899	68.1798	38.7495	37.5604	37.4343	23.524	28.7356	64.7685	50.5146	39.5159	42.243	43.7501	23.4932	22.8343	25.0158	35.8798	36.8838	25.3425	23.8487	14.9078	17.2337
		PE 18:2/18:0	56.4574	37.641	39.0741	49.4373	28.5585	28.7888	36.3386	66.5223	48.9435	49.8112	63.2991	44.3749	31.1062	26.5606	88.9244	37.7936	41.0267	43.2993	30.0108	38.7054	45.8495	55.4404	43.1726	39.7969	46.5629	32.8127	28.3958	31.954	45.0066	40.6229	32.0895	34.5206	23.7208	22.666
†		PE 18:2/20:4	4.93442	5.36112	7.91745	7.4338	2.16978	3.98233	4.36652	9.49735	7.27106	4.0866	5.13558	6.44476	3.89245	1.87726	9.37413	5.96023	5.80805	7.28906	3.68221	3.77972	5.53639	5.79732	4.8763	6.4892	7.85129	2.71772	3.22014	5.82098	5.55452	8.28413	4.34126	3.72934	5.20806	4.34421
	‡	PE 18:2/22:6	3.76414	3.72435	2.1065	4.21389	2.10823	1.91365	2.2331	7.02019	3.96098	3.25593	4.4369	2.36263	0.584373	2.08359	6.2388	2.47879	3.28733	4.36436	2.86604	3.42291	2.44752	4.98838	5.21233	4.11832	5.08128	1.71841	1.46222	1.10774	1.82378	2.95559	2.60159	1.64539	1.8976	0.466932
		PE 18:1/16:1	20.499	17.1477	16.3754	27.7859	18.4601	17.585	19.4497	28.3679	22.5494	16.7255	20.7223	22.4537	13.9255	19.7267	22.4254	17.0162	20.1214	21.6281	14.7908	14.3104	36.2997	19.6246	13.8458	20.4698	18.7753	15.9308	16.1947	15.73	12.8116	16.0227	14.4533	17.7288	12.3451	11.9776
		PE 18:1/18:0	897.197	771.819	872.866	971.902	731.272	702.623	792.09	900.042	858.017	773.393	798.153	634.754	635.077	723.909	881.482	771.646	823.898	941.006	671.538	711.262	560.721	910.582	750.555	781.383	856.944	721.468	696.4	706.37	723.518	887.721	693.304	737.637	652.241	674.373
		PE 18:1/20:5	6.92383	5.0405	4.36908	8.83043	4.51942	2.05583	3.70825	13.5314	8.26834	4.97569	10.5704	5.04234	2.84064	6.31373	10.4958	7.95304	8.20728	9.83033	3.07004	3.1371	8.22645	8.06695	4.23292	8.29763	7.05345	3.32527	3.47901	6.90724	6.15447	2.94941	2.68711	1.69821	2.68601	1.33916
†		PE 18:1/20:4	305.796	291.058	364.431	364.074	249.535	238.062	284.262	326.578	313.874	239.606	298.938	283.724	233.382	253.973	316.559	268.562	281.882	304.152	239.72	242.319	281.896	310.204	244.332	262.823	276.735	246.188	248.615	266.546	262.652	338.913	297.312	274.495	260.959	251.73
†	‡	PE 18:1/20:3n-3/6	40.5975	41.2344	22.3157	43.6656	16.3558	13.5801	19.0944	38.371	43.1707	40.0781	42.7372	13.9531	14.2471	15.7714	37.7843	37.0862	41.2515	37.2325	15.3034	14.8202	15.666	48.5315	36.5	41.5961	43.8753	19.9352	14.2552	13.8441	25.4547	31.1398	25.3553	10.8859	14.1329	11.7247
		PE 18:1/20:3n-9	5.78111	6.01699	8.13523	5.80661	5.27448	6.3857	10.4894	5.01155	5.84396	4.67363	6.05303	6.44247	5.57263	4.81683	5.11186	4.52054	5.64544	5.30091	3.51733	4.14633	5.61924	4.73047	3.62645	6.10638	4.56137	6.66208	5.44339	6.63164	5.31948	1.90054	3.57952	4.19565	4.4748	5.52324
†		PE 18:1/20:1	48.6215	46.9229	49.4358	53.539	33.9362	41.788	44.1309	43.0122	40.812	46.6248	42.8094	36.8985	39.117	38.7394	46.1847	39.8829	52.7195	52.7765	38.3516	38.3011	22.4097	45.1257	43.8426	44.1892	50.6439	35.4551	37.1896	34.585	45.3075	47.4721	42.1232	39.3706	30.7881	32.8974
		PE 18:1/20:0	11.7221	11.4715	10.291	11.1124	11.5227	11.8705	11.1075	8.25907	8.68962	9.15311	7.98658	9.27302	9.91849	10.8066	9.25502	9.8299	10.1472	12.3204	11.1249	11.0759	5.4673	10.9858	12.2799	9.85273	11.7235	11.2099	11.2184	11.1492	13.7515	11.0029	9.27201	12.3532	10.0997	9.98721
†		PE 18:1/22:6	76.695	83.0898	82.7879	92.6092	54.3306	54.7186	61.7254	89.0464	85.2842	69.456	78.066	60.1463	45.633	56.2544	82.5883	66.3604	77.8818	74.2669	58.0982	44.3859	58.0875	80.3101	71.3425	74.2206	75.3283	52.8179	52.7121	58.0807	55.5691	76.6238	64.7517	52.0003	56.4269	50.9383
		PE 18:1/22:5n-3	3.34019	2.28075	2.83513	4.00976	2.98141	1.27056	1.3839	3.67018	1.88051	3.76171	5.04008	2.48559	1.67455	1.66231	6.45632	4.58696	4.65012	4.73849	1.39033	4.90453	3.71548	3.80272	3.31021	2.13838	2.74639	2.52715	0.455051	1.30767	0.887322	2.26895	2.26517	1.40582	0.974278	2.36403
	‡	PE 18:1/22:5n-6	1.14358	1.16742	2.05328	1.93643	1.97795	0.224705	0.702626	0.911991	1.92317	1.40481	2.21247	0.921081	0.568448	0.389135	1.68667	0.691736	1.34126	0.936256	0.899224	0.997064	0.817915	1.27261	1.55957	1.09408	0.657621	0.978142	0.874263	1.32554	2.78622	3.23363	2.31882	3.54179	3.89925	0.586564
		PE 18:1/22:4	44.6974	42.2725	53.9778	52.8399	36.5772	35.0809	47.5353	43.9832	43.1479	33.208	39.4044	35.225	33.5797	36.0306	47.9543	35.3306	48.0529	48.584	33.4744	38.5917	30.6171	38.5339	38.0155	39.8808	45.6245	42.9443	36.182	34.9109	42.4471	54.498	44.888	43.5381	38.9967	42.2832
		PE 18:1/22:1	5.44088	6.49871	6.17056	6.4816	6.54393	6.44828	7.36864	4.70596	4.75503	4.83478	4.87952	5.39478	6.59969	6.49386	5.41317	4.77622	6.36426	6.60611	6.97279	5.82183	3.36104	5.69564	5.2511	5.9276	6.25844	6.96689	7.05947	6.64236	7.58207	6.10523	4.6597	5.71005	6.20607	5.71035
		PE 18:1/22:0	4.59909	4.44314	3.90706	4.47549	5.34406	5.09829	4.65452	3.56792	2.82287	3.26503	2.98793	4.03955	4.16752	3.25202	3.48016	4.12327	4.21128	5.96262	4.91337	4.32717	2.01569	4.20738	3.54641	4.07726	5.15534	4.37997	4.35439	4.76519	4.93143	4.67209	3.38656	5.47306	4.28359	3.7147
		PE 18:1/24:1	2.3305	2.81519	2.38995	2.73241	3.07603	3.5529	3.26473	2.51938	1.96636	1.73988	1.8286	2.78709	2.49796	2.79563	2.05838	1.84908	2.32615	2.82248	3.31267	2.30036	1.62319	2.17133	1.9183	2.31466	2.66201	3.09225	2.79728	2.7797	2.97556	2.05807	2.0569	3.10927	2.69972	2.28571
		PE 18:1/24:0	3.19621	3.7181	3.06433	3.24903	4.43884	4.70923	4.05173	2.90717	1.9912	2.56813	2.48775	2.92196	3.79069	3.34357	2.71652	2.86646	3.09347	3.96964	3.64485	3.32749	2.02968	2.9325	2.74693	3.043	3.52168	3.71634	3.90419	3.82332	4.04595	2.9586	2.45546	4.38156	3.17409	3.35177
		PE 18:1/26:1	0.10125	0.151248	0.193565	0.107254	0.129634	0.206557	0.250921	0.0928644	0.0824583	0.115847	0.180092	0.127238	0.19229	0.263251	0.132273	0.109713	0.203878	0.131567	0.145134	0.198511	0.124668	0.137197	0.141641	0.0871811	0.122954	0.138368	0.228586	0.238873	0.133298	0.151246	0.0900591	0.227276	0.216423	0.147466
		PE 18:0/16:1	16.1474	12.459	13.5111	19.18	11.3094	12.5091	13.8539	19.7491	15.9714	12.9566	18.996	13.2527	13.4081	14.1263	17.3873	12.8673	15.7827	16.2841	11.934	10.1343	23.8177	17.7403	14.1964	15.9382	14.7719	9.70076	10.2182	14.915	13.8197	13.3405	10.5314	11.4221	10.0136	11.1141
	‡	PE 18:0/20:5	6.95108	7.46168	4.28038	5.48843	4.60381	1.02845	3.18358	8.79418	7.4807	7.21702	9.4462	4.27861	3.93371	1.88355	11.8953	6.186	7.39219	6.28545	3.24102	2.79853	3.04881	8.86741	6.12424	7.94272	5.21003	1.92698	3.5918	3.93212	0.690943	2.83082	1.43021	1.87596	2.29461	2.73954
		PE 18:0/20:4	1655.24	1458.28	1699.12	1956.23	1381.2	1275.85	1544.5	1725.63	1777.25	1358.81	1633.87	1270.17	1234.51	1478.37	1717.09	1477.37	1648.45	1800.64	1339.68	1405.06	1354.37	1708.38	1520.28	1462.32	1549.8	1335.36	1300.34	1415.94	1409.67	1775.29	1486.61	1457.78	1378.92	1293.28
†	‡	PE 18:0/20:3n-3/6	172.533	137.672	68.0839	166.292	63.3892	51.222	61.9145	152.184	162.272	166.111	160.995	52.6249	58.8208	75.3387	136.461	144.077	151.026	145.735	57.3359	71.4704	43.9453	170.834	160.036	171.103	159.868	62.2356	61.0966	66.8231	92.9266	103.755	95.4404	41.4074	44.4633	47.7932
	‡	PE 18:0/20:3n-9	20.84	12.1304	23.7108	17.6309	21.6194	20.9188	25.3192	18.1386	15.7874	12.3157	16.6985	14.848	15.8105	17.5974	16.4603	11.9188	20.9766	13.2311	17.6544	17.1951	15.4724	14.8311	12.5825	13.444	14.4438	19.0652	15.1805	26.4168	10.2674	11.5473	10.7617	13.6666	14.1396	14.5736
		PE 18:0/20:1	87.4295	86.061	105.577	112.334	96.0271	101.627	105.543	76.5772	85.8532	77.4224	77.6497	83.8329	90.64	96.715	83.6266	79.728	89.7402	108.904	98.9553	95.2851	44.9141	85.2476	89.3619	86.5041	95.6522	98.1727	95.4008	94.239	119.26	105.606	79.8001	104.758	94.8358	93.5017
		PE 18:0/20:0	0.361185	0.194662	0.430688	0.215519	0.215941	0.241405	0.308783	0.189215	0.162997	0.300513	0.312917	0.141392	0.255585	0.280063	0.215708	0.295475	0.310526	0.379147	0.263159	0.201846	0.152326	0.341138	0.270287	0.220203	0.332179	0.456514	0.275759	0.29813	0.408693	0.454437	0.252269	0.378526	0.244037	0.224754
†	‡	PE 18:0/22:6	1314.37	1131.47	1312.04	1376.23	856.081	894.641	1061.08	1236.47	1231.43	1174.75	1252.95	865.746	901.139	1011.07	1265.64	1118.4	1223.71	1315.65	914.538	922.079	869.253	1279.97	1201.61	1190.11	1279.87	902.502	985.046	1048.59	968.689	1149.63	1074.1	930.789	825.306	864.759
	‡	PE 18:0/22:5n-3	18.4109	14.9638	14.176	16.8706	12.6455	10.1103	15.5886	17.6225	20.1288	21.2934	20.7199	11.7358	8.3313	11.8585	28.0372	20.2199	21.7602	24.9091	14.5202	14.5333	13.4769	18.3871	17.1566	16.9816	18.3942	11.2612	9.35984	11.5333	9.57718	12.889	9.70888	7.82466	8.87581	5.8635
	‡	PE 18:0/22:5n-6	16.4921	16.5386	26.5796	21.9972	15.7649	15.212	18.9704	16.6831	18.6214	14.2269	17.3738	15.8463	14.1491	14.6114	18.3558	15.3875	14.85	13.8341	13.0045	14.5355	17.011	13.0502	16.1236	13.6093	13.7791	15.2226	12.5056	16.443	27.2626	32.8991	27.3632	29.2718	26.0441	31.6887
		PE 18:0/22:4	387.676	340.169	460.67	454.886	346.489	321.8	421.665	346.18	358.74	326.237	359.944	307.974	323.321	346.968	393.089	349.508	411.241	431.729	349.393	341.569	248.722	353.427	337.341	360.955	378.26	352.516	354.358	356.639	359.454	449.288	365.75	378.51	344.149	343.077
		PE 18:0/22:2	0.716778	0.964578	1.83588	0.963194	1.37734	1.6345	2.38702	0.68822	0.809974	0.923977	0.894742	1.63933	1.10156	1.74413	0.979794	0.851563	0.877173	1.01511	2.16303	1.78915	1.05315	0.782753	0.960876	1.01541	1.05303	1.52937	1.83782	1.78782	1.54855	1.35905	1.00641	2.05942	1.41944	1.76812
		PE 18:0/22:1	2.41174	2.38985	3.38942	3.03733	3.78245	3.91323	4.23328	1.65617	2.11348	1.79255	1.88082	3.59746	3.26437	3.34852	2.09283	1.94274	2.71119	2.9923	3.85391	3.54287	1.82461	1.84215	1.73301	2.19582	2.44008	3.49226	3.58374	3.85264	2.56515	2.74867	1.94143	4.52773	3.40005	3.8082
		PE 20:4/16:1	5.43563	5.9237	8.28309	11.3474	8.96842	6.80113	7.55694	9.73153	6.69912	3.34452	5.88097	9.65435	6.11236	7.52061	7.92489	5.8202	6.16774	7.89724	8.55912	8.36927	14.8122	7.76165	4.76638	7.28524	6.67315	5.54168	9.04975	7.58299	7.42064	8.34059	5.60897	5.64818	4.38689	8.64799
		PE 20:4/20:3n-3/6	16.4491	18.1965	7.58949	16.0383	3.09139	6.77159	9.31447	12.0899	12.5697	13.8831	10.7875	8.31233	5.0021	5.43766	18.4796	15.2805	18.3731	16.4346	10.4205	9.06672	8.21415	17.5336	9.48115	16.8818	21.5094	5.96905	7.77584	9.00413	9.21352	15.6491	14.3434	10.366	9.18003	7.33495
†		PE 20:4/22:6	6.4374	6.00682	8.09061	7.75763	3.90901	4.54747	4.14592	4.65711	5.56544	4.49818	4.72588	3.45852	4.57192	3.90677	8.95205	5.43693	7.05619	7.37184	4.47246	3.78193	4.97492	5.7181	6.1443	6.35142	4.78076	4.73805	5.95912	6.00666	2.9698	6.57125	5.75173	4.20699	5.83006	3.53411
		PE 20:4/22:5n-6	1.68125	1.49663	1.68795	3.13085	1.69644	0.647154	1.8645	1.96605	1.03042	2.04961	0.464591	0.40621	2.00463	0	2.16703	1.42333	3.17676	3.92326	1.99859	1.7936	1.43864	1.81845	1.12002	1.87347	2.08978	1.63956	2.05843	1.46643	1.70829	2.8893	3.27159	1.90228	1.05898	2.68065
†		PE 22:6/16:1	2.25791	2.25603	3.38251	2.85647	0.209181	1.20691	1.29002	2.3826	2.72349	1.3757	2.12101	1.10924	0.862166	1.68799	2.92901	1.93624	2.67565	0.999171	1.34419	1.49294	2.01	3.27327	1.26354	2.7145	1.25357	1.59369	1.50112	2.57989	0.344761	2.70398	0.939224	1.59402	2.84131	1.11032
	‡	PE 22:6/20:3n-3/6	3.97123	5.439	1.45764	4.41385	1.70908	1.7778	0.649438	3.71891	4.9738	4.75992	3.99455	1.1437	0.89573	0.1841	3.5222	4.85388	5.14914	5.32865	0.414788	0.300809	1.40658	3.74185	4.20205	4.55769	5.05064	1.00357	1.06505	1.10228	2.17508	2.02418	1.90357	0.566857	0.373362	1.07807
		PE 22:6/22:5n-3	2.14624	2.80932	1.34539	2.10845	1.41523	0.496341	0.956225	1.99196	2.83486	3.25436	2.66936	1.3741	0.930229	0.905048	3.27149	2.87431	2.31512	3.52186	1.57626	1.0084	1.42775	1.61783	1.30549	1.65154	3.40154	0.412886	0.922079	1.79322	1.27965	0.841356	1.97524	0.22132	0.760554	0.724684
		PE 16:0/16:0	14.9551	14.0935	13.3272	13.9683	12.6264	16.594	16.6488	14.1807	12.4789	13.437	12.8318	12.943	11.5844	15.2521	15.5591	10.6466	14.4865	14.7424	12.6257	11.0305	14.1422	14.8589	12.5485	12.8267	13.349	14.9122	11.8087	13.379	12.3041	12.6029	12.0353	13.2482	12.1759	12.3192
		PE 18:2/18:2	5.00241	2.18068	2.23886	5.30649	1.0601	1.79823	3.3938	7.7349	4.71963	2.30947	5.86574	2.76816	1.75297	1.12335	7.55725	2.54254	3.69121	2.52806	2.26992	2.31675	4.5886	4.24755	2.58474	3.44958	4.66318	1.4076	2.19028	2.05374	3.70826	3.27322	1.68556	1.74976	0.980267	0.980564
†	‡	PE 18:1/18:1	544.305	494.558	500.128	606.865	383.524	457.805	409.457	630.853	521.821	481.488	593.213	439.242	408.732	360.283	661.846	446.625	546.82	567.287	363.6	366.576	439.049	579.907	554.83	456.552	466.965	436.782	394.805	375.241	340.283	415.639	413.48	389.63	349.121	302.5
		PE 18:0/18:0	3.04905	2.95103	3.36453	3.22438	3.00624	3.27138	3.0961	3.3855	2.73428	3.07666	3.34996	3.3274	2.96954	2.61218	4.09538	2.81016	2.92782	3.65321	2.97131	3.3545	2.92209	3.09698	4.1662	2.25993	3.03316	3.28693	3.22235	2.98146	2.78781	2.8555	2.50316	3.49314	3.09463	2.74912
		PE 20:4/20:4	2.4614	1.50686	2.11819	2.10395	0.81226	0.604421	1.12574	1.35079	1.34944	0.86839	1.01599	2.00408	2.05841	0.80463	1.79959	2.17686	1.39303	1.63497	1.29914	1.5067	1.50736	1.08945	1.45298	1.87392	1.09846	1.23578	2.38213	0.561955	0.857168	1.47949	2.52661	2.08442	1.40611	2.51569
†	‡	PE 22:6/22:6	15.3542	17.8929	12.7917	18.1566	8.81071	12.0954	9.85982	12.0303	13.5156	13.2697	15.3652	10.5097	12.0576	8.22582	15.598	11.3899	16.208	17.4114	10.4029	8.41958	8.74768	13.5188	13.3882	16.6344	17.2851	10.1643	10.7226	10.4523	7.97915	10.73	12.5687	10.7598	6.34813	7.03862
		PG 16:0/16:0	10.5627	9.53989	8.25517	8.80007	8.35917	7.95083	9.22167	7.57767	8.21998	8.20978	7.73245	7.65515	9.50497	6.61191	8.42037	7.44559	8.52194	8.2865	8.40442	8.81438	7.01242	11.6343	8.64038	9.30239	9.11051	8.3232	7.9871	8.69515	7.77711	7.95428	7.54593	9.65455	8.29785	6.96673
†		PG 16:0/18:1	36.1208	28.9892	33.9517	33.4529	26.6684	24.4995	27.5415	29.0791	28.0997	24.4163	27.8847	24.8098	26.0303	25.4412	32.2749	29.0685	28.9813	25.7885	25.5346	25.056	19.8735	34.451	27.9708	28.689	25.7757	25.741	24.2847	25.1076	23.6731	27.1044	26.6244	31.9836	28.0638	23.6324
		PG 16:0/18:0	0.502043	0.571082	0.707226	0.49382	0.216748	0.359341	0.418647	0.606069	0.323571	0.567889	0.890515	0.495269	0.485521	0.211754	0.76668	0.489305	0.541604	0.702724	0.561008	0.834573	0.50286	0.789186	0.493274	0.731701	0.727543	0.589012	0.527365	0.527143	0.320877	0.582821	0.567033	0.631528	0.417696	0.339718
		PG 16:0/20:4	2.95858	2.68503	2.76123	2.17931	2.10414	2.28266	1.46203	2.06119	2.55823	2.22027	2.65934	1.93924	1.4501	1.80926	2.99883	2.33622	2.87221	2.60306	1.84773	1.82097	1.46176	2.14199	2.73985	2.79962	2.3846	1.78965	2.06811	2.22138	1.71622	2.58083	2.32903	1.97798	2.36377	2.07514
		PG 16:0/20:3n-3/6	0.420773	0.136609	0.191209	0.132883	0.00419601	0.0513702	0.130946	0.322476	0.439666	0.601839	0.401432	0.128006	0.135499	0.0344579	0.712734	0.243133	0.273342	0.42159	0.0581872	0.266466	0.102045	0.34016	0.386489	0.366966	0.358594	0.366045	0.0314092	0.0937678	0.421567	0.199794	0.213104	0.137442	0.0153275	0.0499954
		PG 18:1/18:1	4.52085	3.79727	4.33061	4.2306	2.87673	2.43761	3.96576	4.01491	3.91497	3.06467	3.98499	2.66786	2.30023	2.43136	3.69473	2.63257	3.67977	3.71509	3.06706	3.15777	2.33975	4.41359	3.73585	4.32821	3.41962	2.68241	2.18626	3.2857	2.59643	3.02482	4.04677	3.85255	2.98858	2.67287
		PG 18:1/18:0	3.27458	2.57995	2.81749	3.05105	2.20606	2.60859	2.47541	3.02731	2.59014	2.27284	2.48823	1.96235	2.26988	2.28511	2.90168	2.47266	2.82316	2.48124	1.916	2.06825	1.40637	3.44021	2.41999	2.86523	2.96953	2.56744	1.74725	2.18562	2.09705	2.94696	2.44195	3.00306	2.26924	1.60616
		PG 18:1/20:4	0.485848	0.641353	0.680958	0.542643	0.454842	0.278609	0.781951	0.801938	0.425923	0.648889	0.650811	0.329913	0.371629	0.0367443	0.969899	0.513518	0.78258	0.500002	0.275139	0.496018	0.430551	0.539741	0.292039	0.539056	0.776024	0.456099	0.639386	0.380403	0.296077	0.623141	0.722808	0.276401	0.704825	0.474064
†		PG 18:0/20:4	8.56867	6.76009	7.87695	6.85388	6.53045	4.94276	5.5029	5.93606	7.2003	6.7052	6.6037	6.06379	4.93958	5.20177	8.06984	5.50711	7.74338	5.50999	6.23344	6.41185	4.44179	6.70584	6.94051	6.7431	6.93769	5.46431	5.3	5.28287	4.32041	6.47685	6.43784	6.04413	5.79398	4.7074
		PI 16:0/16:0	8.05007	6.37311	7.29028	6.83349	15.258	5.23944	12.261	11.8396	7.21696	4.42388	6.90116	9.1884	8.54625	9.10985	11.8911	7.62828	7.07612	9.61169	8.1175	12.597	5.474	13.6966	4.57215	8.67583	12.8344	15.1073	6.58653	12.6696	9.39559	5.3187	7.92025	14.2839	9.19496	7.69982
		PI 16:0/18:1	8.2791	10.6776	12.7381	8.45596	19.9828	10.8436	13.4037	16.3868	7.648	11.8044	12.6031	13.1918	12.1159	12.058	17.0485	9.68813	11.367	11.7195	8.94423	13.125	9.83462	13.9791	8.72777	12.1859	24.3018	15.7131	8.70789	15.4546	9.18643	7.52167	9.74913	17.8855	11.1661	15.1833
		PI 16:0/18:0	4.68121	5.11545	5.339	4.82421	5.90989	3.74477	6.0816	7.3992	4.18915	3.64283	3.37177	4.54565	5.30176	6.59597	6.52853	5.68737	4.13736	7.05263	5.97941	5.31734	3.80494	6.80784	3.63255	6.03911	6.84309	10.1886	4.48556	6.53227	5.6486	3.55985	5.45829	8.03028	5.07004	8.19861
		PI 16:0/20:4	18.6445	23.5519	26.0393	20.5743	37.7721	17.5952	20.4325	32.924	20.1804	22.5414	26.3286	24.9999	20.7381	29.2487	27.7611	19.2683	23.2269	25.6204	19.0787	22.7437	20.4659	25.3291	19.7499	23.1484	40.0364	32.7752	17.3813	25.302	21.8164	18.2912	20.7413	30.8366	20.3821	27.4491
		PI 16:0/22:6	0.763942	0.688659	1.12178	0.494849	1.58833	0.522925	0.21845	1.20173	0.628357	1.21362	0.745027	0.356568	1.25985	1.82871	1.26176	0.896066	1.26663	0.512802	0.787859	0.809775	0.564146	1.19975	0.441322	0.775593	1.48732	1.74753	0.652982	0.852765	0.810105	0.457499	0.639086	1.3395	0.679354	1.37108
		PI 18:1/18:1	1.52848	3.16083	3.21632	3.13745	5.52468	1.99954	3.58733	4.51833	1.6308	3.40894	3.48044	4.01911	3.04368	3.43569	3.59663	3.09337	3.26334	4.09918	2.28796	3.46411	1.90334	3.35563	3.22381	3.85226	7.04444	2.36165	1.70405	3.06457	2.87114	2.44152	3.27848	2.24748	3.41082	1.18835
		PI 18:1/18:0	9.99585	10.0059	10.2892	8.19652	18.6925	11.2727	11.1188	12.8316	6.05213	11.8299	11.5531	11.2151	11.1496	15.4214	12.1083	10.0087	9.59276	10.2766	9.12984	12.0237	8.56365	11.6654	9.15487	10.8112	21.4728	18.7834	9.23383	12.0709	11.4381	8.29032	9.222	17.7462	9.4474	14.5949
		PI 18:1/20:4	13.8957	18.1301	21.1355	17.342	23.7993	14.6423	19.4113	23.8961	14.0751	18.055	20.1255	20.7026	15.9524	16.8459	22.5129	14.9467	17.0211	21.5067	15.6272	18.5496	15.4396	18.1316	14.7833	18.1722	35.9721	25.7953	14.4195	16.0885	20.2709	15.2911	17.9192	27.3113	18.2368	25.5575
		PI 18:0/18:2	0.679048	0.778737	0.313269	0.775718	0.446901	0.41165	0.470742	1.66994	0.210288	1.09875	0.969335	0.915571	0.138778	0.282075	1.35246	0.497176	0.493028	0.790725	0.477713	0.920006	0.163605	0.749231	0.60476	0.851946	0.894226	0.704935	0.559636	0.693668	0.972507	0.348586	0.387256	1.6073	0.620534	0.213423
		PI 18:0/20:4	120.957	140.105	180.043	130.035	259.363	134.6	171.612	184.997	114.598	156.475	165.732	163.847	148.878	196.478	172.462	127.899	140.394	140.185	134.078	169.875	148.26	147.75	112.342	149.914	264.691	239.347	123.408	173.239	133.498	114.37	140.764	255.492	165.204	209.985
		PI 18:0/20:3n-3/6	2.55751	3.0098	1.69556	3.44006	4.05108	1.60669	1.13652	4.92797	2.36591	5.35629	4.5396	2.62911	1.94465	2.71685	3.25056	2.72916	3.20863	3.8363	3.13609	1.57288	1.26731	2.83008	3.65798	4.38474	9.84016	3.19945	2.00357	2.33057	3.29299	1.7564	1.63503	0.991909	0.547835	1.65555
		PI 18:0/20:3n-9	0.392526	0.486989	0.824072	0.34944	0.828337	0.432262	0.701432	0.158992	0.0956553	0.12443	0.764684	0.802388	0.579907	0	0.465378	0.183184	0.426055	0.377382	0.329964	0.343486	0.721415	0.234177	0.158317	0.166051	0.336238	0.664392	0.457921	0.345878	0.304196	0.010741	0.147273	1.16347	0.155834	1.59049
		PI 18:0/22:6	1.16695	0.813385	1.32182	1.18709	1.26278	1.2569	1.35706	2.29176	0.79405	0.750983	0.981244	1.99825	1.26702	1.68029	2.43927	1.86361	1.05135	1.76745	1.54659	1.88008	1.69851	2.06091	0.641996	1.61622	2.19908	3.73031	0.60761	2.07367	1.58758	0.710171	1.10057	2.40558	1.20953	2.04677
		PS 16:0/16:1	0.547491	0.245901	0.468484	0.715034	0.518093	0.336635	0.431856	0.724521	0.493145	0.312483	0.418077	0.490239	0.4967	0.446936	0.0200457	0.599324	0.420141	0.553646	0.471257	0.455664	1.04124	0.45565	0.283788	0.449442	0.335817	0.478285	0.384378	0.621202	0.410511	0.385881	0.341039	0.670682	0.388985	0.493609
		PS 16:0/16:0	0.812258	0.667109	0.731981	0.74229	0.681148	0.554406	0.815864	0.821032	0.86028	0.475005	0.645923	0.611625	0.622742	0.771151	0.0293885	0.724281	0.613328	0.740724	0.753827	0.62965	0.540839	0.838928	0.466721	0.677674	0.441453	0.575727	0.545291	0.664872	0.737235	0.581187	0.674152	0.885437	0.716203	0.701153
		PS 16:0/18:2	0.88693	0.61414	0.89104	0.884181	0.613744	0.520651	0.578233	1.43455	0.95786	0.713236	0.835083	0.638318	0.516404	0.804429	0.0379107	0.776545	0.630027	0.85121	0.521535	0.602343	1.33682	0.971307	0.650766	0.826043	0.842542	0.555687	0.535486	0.700194	0.742619	0.58343	0.571897	0.627387	0.531407	0.526926
		PS 16:0/18:1	84.8678	68.8344	102.002	92.0881	77.8955	69.6203	71.2897	92.5328	87.6032	65.4689	81.0798	76.9769	61.2948	77.015	3.09053	80.5274	72.1662	87.3703	66.6738	72.5096	88.9524	83.7428	66.4938	77.5756	76.86	66.7293	61.721	74.0021	73.4314	70.6072	68.9822	81.8222	64.8573	69.0393
		PS 16:0/20:4	5.49594	4.06784	8.03028	6.78471	5.99975	4.81561	5.68771	5.30106	5.52734	3.48887	4.20504	5.91961	5.04787	5.81247	0.203863	6.44669	5.0394	6.90133	6.0161	6.59456	5.54941	6.37787	4.02159	5.14336	4.44625	5.55334	5.2184	7.46012	6.50507	5.86559	6.17632	8.29534	6.46427	7.42199
		PS 16:0/20:1	0.320119	0.305061	0.503754	0.39016	0.247657	0.324266	0.268372	0.262538	0.346915	0.423902	0.217425	0.309591	0.239934	0.334552	0.0074236	0.326166	0.28698	0.431061	0.278775	0.207345	0.161959	0.363639	0.342435	0.326959	0.377863	0.254942	0.206602	0.232091	0.392323	0.404856	0.314908	0.277778	0.275872	0.206051
		PS 16:0/22:6	32.6905	14.4423	30.5864	32.9989	29.6104	14.398	29.4701	31.5821	34.6159	14.4424	16.2206	24.3085	21.0804	31.1278	0.941016	41.3081	25.5154	40.2152	32.4523	31.2213	15.1016	42.9285	15.1873	29.4927	17.566	27.4802	14.5609	38.9848	32.6728	16.8998	22.0026	35.4456	26.2223	26.2611
		PS 18:2/18:1	2.8899	2.60888	2.94829	3.27134	1.74704	1.8096	2.19024	4.50237	3.06295	2.63148	3.61522	2.22719	1.81123	2.25804	0.130734	2.24446	2.54641	2.47598	1.90933	2.03101	4.87407	2.75999	2.60035	2.91849	2.61782	1.92277	1.92848	2.20151	2.39046	2.21554	2.05509	2.05284	1.915	1.82828
†		PS 18:2/18:0	7.25739	6.18583	6.87082	7.31174	4.76801	4.32069	5.078	11.2087	7.67941	7.6395	10.4115	6.29242	4.546	5.6247	0.32021	6.14977	6.33453	6.63536	4.58937	4.63945	10.8644	6.52976	6.96877	6.44772	6.61766	4.55578	4.31768	5.16409	5.92763	5.39381	5.41532	4.59799	3.91618	3.86296
		PS 18:2/22:6	0.880805	0.551324	0.808642	0.645012	0.578603	0.516611	0.582847	0.848063	0.610763	0.550652	0.85289	0.530949	0.373891	0.606638	0.0325976	0.668162	0.489197	0.628802	0.757513	0.591613	0.806592	0.669938	0.562609	0.760972	0.754458	0.516269	0.500836	0.567105	0.665374	0.845321	0.525423	0.824976	0.561141	0.509526
		PS 18:1/16:1	2.43812	2.53489	2.93551	3.24828	2.02915	2.09042	2.15395	3.26728	2.77822	1.88459	2.54958	2.02108	1.74008	2.20674	0.105669	2.36742	2.24712	2.66875	2.01441	1.89496	3.07393	2.58185	2.38184	2.58328	2.26163	2.02582	2.06064	2.31404	1.95006	2.15942	2.04392	2.40462	1.8873	2.19518
†	‡	PS 18:1/18:1	282.373	283.567	307.978	298.715	223.548	216.381	238.582	290.014	279.687	266.297	290.317	217.485	192.95	232.556	9.51602	248.188	271.967	286.412	200.433	196.387	261.657	275.04	259.535	263.164	267.451	212.879	200.309	217.774	225.55	232.267	248.45	225.03	198.101	186.882
†		PS 18:1/18:0	591.888	587.108	653.529	646.08	482.178	452.545	485.585	522.921	554.673	565.41	524.531	445.003	383.304	504.57	16.0508	542.305	542.009	647.862	384.583	418.349	415.163	574.322	557.992	563.8	606.253	429.646	384.299	432.671	478.024	546.634	562.417	547.154	413.349	378.759
	‡	PS 18:1/20:4	12.8474	12.6951	19.5395	14.5575	13.0327	12.327	13.5103	13.4497	13.4893	10.3893	13.38	13.1759	11.0631	12.7796	0.52299	12.6994	13.6882	14.6876	12.3531	12.4082	17.5025	12.4144	11.101	11.7465	11.8192	13.1954	12.495	12.9609	13.8747	13.8508	15.1	16.0886	14.3038	15.0941
†	‡	PS 18:1/20:3	5.18954	5.84947	4.71527	6.44496	3.20203	3.06767	3.17562	5.48441	5.11122	5.22054	5.59117	3.13175	2.94395	3.63066	0.186729	5.25297	5.79317	6.01352	2.7593	2.91552	3.89421	5.40124	5.54126	5.74535	5.8331	3.23867	3.0306	3.3807	3.94414	4.14847	5.10087	3.01611	2.39376	2.71356
†	‡	PS 18:1/20:1	14.6104	15.886	16.0789	16.0562	12.8052	11.3399	12.5753	12.0203	12.69	14.7261	12.9698	11.1824	10.2788	11.8778	0.419257	12.8313	15.0943	17.0177	10.6194	10.1782	9.93617	15.1919	14.5346	14.3778	15.4096	11.9414	10.1107	11.4769	12.5063	13.4	14.1454	14.1462	10.179	9.64416
†	‡	PS 18:1/20:0	20.5852	20.1299	19.137	19.7269	17.8838	17.3427	17.055	14.4982	14.5755	18.1248	14.1103	12.2766	15.5422	17.1436	0.458511	17.7828	17.9208	21.1295	15.0774	15.2665	11.05	20.8288	19.2736	18.8194	20.1098	14.3621	15.7023	16.1695	17.5774	17.2165	18.9049	19.0759	14.8682	14.3753
†		PS 18:1/22:6	44.998	42.5354	52.5788	51.2232	41.5946	35.2419	40.1648	47.7572	47.4411	42.1669	46.1482	37.2542	35.8324	42.1984	1.56216	43.7113	46.2312	46.3946	37.3213	37.1492	41.2247	46.2569	41.1598	44.7977	41.6306	43.5138	37.4406	39.9661	37.025	37.2682	41.9451	44.2435	35.808	37.8505
†		PS 18:1/22:1	19.2969	20.5112	21.0574	20.3012	18.2985	17.6269	17.0326	14.7084	15.33	18.2204	15.3042	12.8947	16.4096	18.0802	0.500699	16.6609	18.7417	20.4463	16.1861	14.5416	12.3403	19.6978	18.8623	18.4481	19.5355	17.2563	17.3645	16.7026	16.4047	16.6753	19.036	19.9725	15.6549	15.9925
	‡	PS 18:1/22:0	20.9086	20.0064	17.459	17.1437	18.8514	17.8542	16.1092	14.5053	12.7078	16.8177	12.483	10.6273	15.3829	17.9542	0.411606	16.0525	15.8029	19.9718	15.2243	13.2783	11.6298	19.2549	18.3978	17.7394	18.276	14.3397	15.8867	15.8814	16.1819	16.5953	16.4156	17.8224	14.6282	13.9499
		PS 18:1/24:1	7.93898	9.2687	7.42005	6.50429	7.7905	7.34489	7.46823	6.73785	5.51419	7.1751	6.12918	5.22476	6.82812	7.77114	0.194621	6.6463	7.3333	7.63606	6.6013	5.55765	6.95963	7.79113	7.80679	6.8384	7.29583	6.633	6.8562	7.13832	6.47136	6.22748	7.17505	7.51039	6.90052	5.8467
		PS 18:1/24:0	5.47685	5.5904	4.80165	4.25826	4.83575	4.91541	4.24679	4.23377	3.30479	4.28196	3.70976	2.78615	4.44028	5.49835	0.106832	4.31758	3.99835	5.13076	3.88151	3.47809	4.26956	5.05399	5.13352	4.8108	4.90889	3.74831	4.22982	4.6882	4.15509	4.07222	4.26009	4.78951	3.82466	3.58128
		PS 18:0/16:1	6.72603	7.35578	8.08608	7.00746	6.16242	5.64003	6.11602	8.41773	6.98139	6.67362	7.96856	6.01338	5.72475	6.4699	0.26046	6.21411	6.71557	6.81428	5.73424	5.55852	10.1165	6.78066	6.50949	6.49638	6.54885	5.55917	5.51558	6.04587	5.09921	5.15641	6.23517	6.20368	5.15643	5.20791
		PS 18:0/20:5	0.796649	0.862282	0.796194	1.04993	0.603617	0.544087	0.572221	1.40923	1.01469	1.20319	1.29695	0.748471	0.620406	0.781361	0.0425651	0.922543	1.01319	1.04237	0.542368	0.689084	1.21224	0.862723	0.851652	1.13713	0.96239	0.599425	0.526178	0.663519	0.4586	0.482062	0.652175	0.513033	0.323672	0.301952
†		PS 18:0/20:4	99.0053	106.546	135.723	121.105	86.6561	85.2418	92.0836	105.117	114.562	94.7401	104.91	83.1047	73.3756	102.145	3.16937	95.7855	98.7278	116.257	73.4968	77.508	101.017	97.4269	97.7119	94.2013	99.8972	73.5148	76.0717	81.5835	84.2976	100.547	111.5	99.0452	82.1616	81.0931
†	‡	PS 18:0/20:3	41.0725	42.0118	29.5991	45.1034	22.4872	20.0772	24.1541	39.8818	42.3044	44.5749	40.2027	19.0164	18.8109	25.8305	1.09796	37.2471	37.7846	44.0363	18.225	19.3514	20.5427	40.4055	42.19	42.7256	44.148	20.4973	20.1037	21.7804	26.1531	31.1925	33.9335	21.0807	17.5722	17.1784
†		PS 18:0/20:1	54.4901	57.7178	61.7798	60.2474	50.648	55.1795	51.5566	46.9756	48.4445	54.0585	45.2187	40.8062	43.7596	50.9195	1.49518	50.9298	53.4793	61.7188	45.2457	45.9	36.5679	58.4267	56.9568	55.2175	60.2611	45.0903	46.0243	45.8295	54.1236	55.3334	56.9556	55.8251	44.0547	41.5658
†		PS 18:0/22:6	1375.74	1456.23	1671.14	1569.57	1131.69	1076.85	1165.88	1425.18	1552.11	1378.64	1495.97	1051.64	1022.96	1414.88	41.3863	1314.87	1281.48	1488.1	993.009	1011.05	1224.94	1390.27	1398.76	1291.98	1365.79	996.631	1022.65	1115.55	1052.16	1195.21	1323.54	1216	1030.26	995.509
		PS 18:0/22:1	1.17376	0.945931	1.66751	1.16683	1.3512	1.38331	1.30989	0.835973	0.819782	0.938337	0.632953	0.921407	1.2494	1.27694	0.0261478	0.924819	0.723144	1.03706	1.14021	1.12702	0.920349	0.93909	1.06956	1.0679	0.946929	1.10313	1.33835	1.3077	0.919035	0.922884	0.878499	1.27777	1.16498	0.960859
		PS 20:4/22:6	1.95616	2.56596	3.3774	2.37305	2.21089	2.40776	2.36011	1.82794	2.03619	1.79787	2.1744	1.85072	2.13685	2.17209	0.0869524	2.4223	2.41378	2.48864	2.4497	2.13949	2.54358	2.3259	1.88435	2.12725	2.34402	2.66731	2.31434	2.21559	2.24979	2.7168	2.99295	2.99305	2.70084	2.63035
†		PS 22:6/20:1	4.56424	4.61317	5.48638	5.71996	3.46833	3.45708	3.89988	4.54619	5.01948	4.55302	4.52302	3.65884	3.05434	4.25364	0.142274	3.857	4.03762	4.8745	3.24054	3.10517	3.20275	4.19251	4.535	4.15874	4.33843	3.22104	3.06557	3.46415	3.6297	3.82317	4.37849	3.98446	3.40042	2.95641
		PS 22:6/20:0	2.94462	2.62163	2.83256	3.01016	2.57527	2.08216	2.43064	2.58628	2.67474	2.5673	2.43723	2.19325	2.3734	2.64621	0.0813979	2.47516	2.70992	2.81561	2.1895	2.12282	2.22266	2.85061	2.50873	2.65159	2.71384	2.6251	2.50072	2.48666	2.05731	2.29915	2.45053	2.63374	2.21796	2.14753
		PS 22:6/22:6	4.80986	4.98818	5.24126	5.60082	4.40558	4.26742	3.93599	4.91202	4.1382	4.83386	4.81243	3.65092	4.06374	4.19565	0.167546	4.43803	4.79184	4.82444	4.2933	3.75767	4.74543	5.14925	4.53575	4.60176	4.92237	5.08408	4.41049	4.71766	3.64159	3.87471	4.34925	5.20438	3.93441	3.62207
		PS 22:6/22:1	1.97088	2.20397	2.3098	2.57077	2.19495	2.08555	2.16644	2.09204	2.20889	2.1809	2.1385	1.68484	1.96987	1.95351	0.0746751	1.81331	2.22878	2.19127	1.98944	1.86713	1.57857	2.20502	2.06873	1.87109	2.07365	2.26667	2.20111	1.98873	1.78379	1.92163	1.91577	2.43751	1.95584	1.78118
		PS 22:6/22:0	0.279009	0.327166	0.204061	0.246435	0.259922	0.259307	0.251729	0.291641	0.223568	0.273525	0.227855	0.205577	0.24567	0.285343	0.00768597	0.231633	0.203644	0.305013	0.240262	0.316066	0.304472	0.315066	0.290591	0.243272	0.338551	0.295841	0.309355	0.251695	0.167297	0.227959	0.192711	0.303629	0.231798	0.192533
		PS 22:6/24:1	0.152389	0.166852	0.159028	0.187109	0.237989	0.265428	0.131699	0.194648	0.180085	0.159791	0.196401	0.152448	0.173082	0.189345	0.00550092	0.123422	0.208357	0.215352	0.219188	0.17567	0.278086	0.212897	0.117729	0.208066	0.187654	0.209904	0.199476	0.249979	0.185449	0.158169	0.21294	0.20248	0.125073	0.178596
		SM 18:1/12:0	0.209585	0.212969	0.210243	0.185135	0.182956	0.203781	0.197915	0.230556	0.215993	0.230313	0.25202	0.202383	0.211887	0.224473	0.224517	0.203966	0.182291	0.209324	0.20432	0.232441	0.252513	0.220965	0.216558	0.22572	0.208703	0.176586	0.238201	0.2199	0.206966	0.163317	0.232904	0.231693	0.222179	0.205723
		SM 18:1/14:1	0.0357502	0.0628103	0.0245404	0.0300816	0.0342148	0.0367493	0.0493353	0.0250006	0.0201967	0.0220199	0.0260073	0.0268394	0.0272377	0.036436	0.03379	0.0399926	0.0436275	0.033197	0.0358615	0.0310259	0.0313684	0.0459579	0.0389583	0.0342104	0.0288259	0.0260214	0.0409067	0.0448412	0.0452373	0.0351344	0.0309744	0.0423055	0.0386401	0.0439241
		SM 18:1/14:0	1.17761	1.07563	1.30972	1.24573	1.3286	1.15541	1.33152	1.23807	1.2222	1.05118	1.24798	1.39376	1.06708	1.32431	1.59739	1.0215	1.04918	1.37804	1.30523	1.12873	1.26914	1.18184	1.16586	1.11423	1.01471	1.2656	1.16951	1.52383	1.073	1.10359	1.0991	1.26282	1.27143	1.23373
		SM 18:1/16:1	2.34076	2.26437	1.61099	1.72575	2.30012	2.07583	2.22386	1.37562	1.53833	2.02584	1.48467	1.45435	2.12495	2.23415	1.639	1.88881	1.92944	2.29288	2.17687	1.97712	1.48661	2.31474	2.13758	2.0674	2.03956	2.12946	2.08769	2.39077	2.21119	2.14359	1.96474	2.22295	2.27246	2.07601
		SM 18:1/16:0	119.353	91.3458	102.3	107.718	129.197	92.8231	125.92	107.681	107.871	82.7691	94.2263	117.443	88.425	110.535	126.16	87.9662	87.5185	111.199	106.939	94.3815	106.375	104.379	98.7482	94.3342	90.4871	97.5945	90.2747	124.187	103.8	91.7862	80.6025	100.63	114.991	100.35
		SM 18:1/18:1	252.715	277.133	174.383	188.224	252.345	241.418	256.921	153.46	176.539	235.642	189.614	159.139	248.095	273.597	190.959	226.418	254.199	264.487	263.026	233.198	179.714	268.722	269.317	241.335	236.759	258.894	275.563	260.098	236.613	243.112	232.833	233.788	252.62	259.596
		SM 18:1/18:0	1743.75	1787.99	1989.82	1891.76	1732.45	1660.87	1637.09	1885.32	2097.3	1622.4	1935.09	1726.46	1613.71	2071.65	1756.28	1496.08	1528.86	1899.16	1751.86	1575.4	1920.76	1727.59	1956.72	1612.46	1573.86	1552.53	1695.36	1648.49	1606.68	1615.82	1491.21	1529.14	1720.61	1695.9
		SM 18:1/20:1	14.2285	14.3748	10.6154	11.4203	14.4386	14.1592	14.2791	8.70912	10.2692	12.6553	9.91086	9.89075	12.7215	14.9413	10.3907	12.1602	12.9651	14.8823	14.1123	12.6416	9.67882	14.258	14.6239	12.8994	13.2625	13.0869	14.3091	13.7327	13.2756	13.4211	11.7712	13.6123	14.2084	13.2034
		SM 18:1/20:0	188.785	172.411	189.401	202.932	191.576	188.471	173.742	176.382	184.249	155.641	166.177	188.707	166.76	187.144	182.327	164.98	162.492	206.963	181.155	183.458	173.151	189.167	175.826	176.266	184.194	168.586	178.483	174.284	184.949	173.282	143.938	192.432	177.737	170.632
†		SM 18:1/22:1	38.5363	39.6068	39.7165	39.3541	37.4529	37.9726	35.9454	29.1912	36.5904	31.2138	29.8433	35.6901	35.2943	39.568	33.4515	31.3136	33.9283	42.1726	37.4206	33.5484	26.46	38.6105	38.6561	33.4349	35.9987	33.4759	35.3204	35.7673	39.316	34.7254	30.865	36.7279	35.3213	32.8365
†		SM 18:1/22:0	100.477	95.1533	92.843	93.5632	107.617	109.537	101.722	70.8776	73.563	78.4235	68.2492	92.4224	97.5079	91.4397	85.0291	89.9236	84.4865	121.258	97.3972	96.601	69.5122	115.583	98.806	85.9611	104.897	91.0024	95.3695	97.647	112.977	90.381	83.3078	110.126	97.3805	87.6565
		SM 18:1/23:0	28.2694	26.2087	29.897	28.4685	30.8197	30.0109	24.9753	24.643	26.2182	21.453	23.0119	29.6783	26.5962	28.0017	26.6311	25.3912	23.4164	33.3874	27.1615	26.8874	27.2293	30.4313	28.39	25.8749	27.7718	25.5091	26.9587	27.0056	28.3158	24.5328	21.5677	29.7011	26.9981	24.0937
		SM 18:1/24:2	35.4463	30.907	26.5263	29.2543	29.5788	29.2421	26.7973	27.8185	30.3562	28.1212	26.4412	28.5549	26.6653	28.7483	29.2403	28.2615	28.2801	35.5236	29.3734	25.7893	25.3965	33.3318	32.0165	29.9179	30.7372	25.6766	26.7945	27.9844	36.5612	28.525	25.8065	27.935	25.966	24.0348
		SM 18:1/24:1	514.776	541.998	558.407	517.701	551.567	571.968	520.703	390.083	435.528	427.69	403.411	509.124	508.028	479.732	472.564	458.281	459.937	596.796	527.293	509.557	378.36	580.8	534.542	470.515	528.801	485.828	526.021	518.939	553.025	487.123	440.128	526.947	521.292	471.715
		SM 18:1/24:0	78.1918	70.3927	73.8084	69.9249	88.8034	79.7753	74.759	57.1867	58.1629	61.0898	60.0822	75.1454	76.8838	75.5707	66.9092	74.4059	64.8007	98.6099	73.2021	73.7564	61.8297	86.7477	75.876	65.6753	80.2469	69.965	77.9023	77.5222	88.5362	66.9117	65.2316	88.4409	78.7151	68.9467
		SM 18:1/26:1	3.76775	3.88783	3.95264	3.66187	4.28713	3.93732	4.1091	2.97369	3.04702	3.27345	2.91474	3.51736	3.90354	3.77552	3.54494	3.53528	3.32605	4.71373	3.91076	3.70759	3.3958	4.33514	3.329	3.22562	3.84164	3.4819	3.3953	3.87022	4.34071	3.24076	3.29911	4.18615	4.04765	3.33768
		SM 18:1/26:0	0.40537	0.457382	0.439449	0.415927	0.351968	0.467455	0.422585	0.442829	0.294637	0.377586	0.309312	0.40658	0.43198	0.526157	0.232165	0.365544	0.325168	0.523838	0.42207	0.464885	0.390253	0.409485	0.313285	0.427253	0.44532	0.415921	0.431137	0.441575	0.607923	0.42568	0.435999	0.447042	0.443827	0.421009
†		Sulfatide 18:1/18:0	87.6189	81.7624	98.2304	91.8535	58.1523	60.3483	64.252	84.5939	82.798	71.5022	74.1177	55.3158	68.0214	52.7322	88.6991	86.3968	84.9257	94.3214	61.2703	53.2352	56.5661	79.8121	78.4817	88.9035	90.2691	54.4018	53.1601	75.2625	59.848	81.0302	78.8662	71.8435	59.5734	65.8435
		Sulfatide 18:1/22:0	20.0155	9.91478	15.4374	19.1006	11.499	14.9643	12.8274	11.0733	8.51998	10.3763	9.68493	11.723	9.72181	14.3739	11.0016	13.5643	12.7838	14.8345	7.25916	13.5086	8.39669	11.6248	11.2499	13.3719	16.611	11.2393	13.298	7.15922	14.2905	13.3565	12.7665	17.5434	8.7501	9.82874
		Sulfatide 18:1/24:1	48.574	39.6655	54.3879	53.654	48.047	45.105	40.1091	45.579	37.7862	37.5415	43.5066	48.2179	44.6452	37.7441	46.8224	46.5328	52.3518	58.7476	42.384	31.5169	29.7892	35.645	35.234	43.9031	50.2283	37.6005	42.0481	32.2654	45.3878	46.7531	42.1687	52.758	46.7123	35.001
		Sulfatide 18:1/24:0	10.912	9.60038	11.3373	14.6207	12.4853	12.8607	11.5288	10.8399	10.4194	11.5616	12.717	9.50991	10.4334	7.60173	13.9402	10.9517	14.331	12.1849	9.46403	6.6781	5.99686	11.116	10.711	12.524	16.0258	14.2411	12.9728	7.17176	11.6443	11.0098	9.66035	10.4025	10.5575	10.363
		Sulfatide(OH) 18:1/18:0	5.27415	3.965	5.34734	6.15074	5.28068	1.97702	2.2007	4.07975	5.88273	5.10526	5.82286	3.98444	2.47522	0.761851	7.71347	5.03001	6.25255	6.03961	3.36686	4.19511	3.52955	4.90246	3.33527	5.41565	6.31206	2.96643	3.34482	2.26532	4.01755	5.03166	1.34067	2.68478	2.79818	2.78482
		Sulfatide(OH) 18:1/22:0	6.56006	5.56586	9.25515	10.6487	11.2779	8.04891	5.06943	9.40061	5.74885	5.81236	9.03764	3.38604	7.12369	4.76245	7.57825	6.83393	7.7411	10.9317	7.30989	3.39216	5.04738	6.18217	6.2529	7.50632	6.43184	6.74313	3.46507	5.90802	6.34253	6.09176	6.34825	9.05916	4.00661	4.95689
		Sulfatide(OH) 18:1/24:1	3.60173	2.4336	3.50603	3.51115	1.33826	1.45131	4.48204	1.14271	1.09844	1.96568	5.04337	1.9312	2.23791	1.01295	4.37948	3.83949	4.1619	4.10811	2.20295	3.27307	2.76429	3.82501	0.745948	2.68381	3.09576	0.618438	1.71802	1.08169	4.28226	2.17378	2.1249	2.04907	1.72582	1.6153
		Sulfatide(OH) 18:1/24:0	5.56562	4.78993	3.9197	2.66794	2.10884	2.22664	4.427	5.66376	4.12433	4.32186	4.57191	5.99214	3.81695	0.418761	5.93111	4.56242	4.70673	4.77397	4.05989	3.94989	5.26718	6.69516	5.55569	4.8797	4.12865	4.38712	5.06685	2.49981	6.24921	3.77527	4.25059	6.21165	3.69613	2.63484
		TAG 16:1/16:0/16:0	5.1358	4.82535	5.45425	5.12468	5.56491	5.18445	4.80053	5.82685	5.23047	4.0221	4.02339	4.79065	4.48479	5.86637	4.30943	5.06104	4.42642	5.88983	5.64611	3.94086	4.80022	5.65656	5.87536	4.90648	3.67716	4.66657	4.87465	4.70313	4.28821	4.11014	3.92625	4.165	4.98015	4.69832
		TAG 16:1/34:2	1.49176	2.22082	2.03439	2.94844	2.79932	2.15479	3.35477	2.8098	2.62581	2.24481	1.71292	1.63311	2.66565	2.41931	1.55898	2.9213	2.11403	5.34528	2.59418	1.3997	1.65927	2.52441	1.91638	3.70738	1.65131	2.5407	2.20411	2.43249	1.14107	2.40707	1.75218	1.85461	2.82898	1.6412
		TAG 16:1/16:0/18:1	4.46783	6.03446	5.5508	6.61795	6.21223	4.79474	6.45263	6.73168	6.83111	4.44295	4.41021	4.3202	4.63637	5.23994	4.53367	5.7971	5.36263	7.1569	6.24363	3.80872	5.93014	5.96602	6.05054	6.32583	4.50644	5.69381	4.82289	5.22226	5.14602	5.15231	4.6247	4.44677	6.09777	4.67598
		TAG 16:1/16:0/18:0	0.97972	1.03851	0.886091	1.27389	1.15903	1.2154	0.940837	1.22426	1.10487	0.799484	0.865192	0.775718	0.932268	1.07998	0.865295	0.868193	0.888409	1.31854	1.10314	0.774158	0.914055	1.03717	1.15283	1.04966	0.82503	1.17475	0.977101	0.829118	0.917841	0.739986	0.770843	0.847093	0.900812	0.874608
		TAG 16:1/18:2/18:1	0.143433	0.662345	0.289258	0.810395	1.03906	0.245379	1.57568	0.890227	0.805048	0.436306	0.044207	0.0131793	0.605619	0.274436	0.190219	1.29507	0.753154	2.39555	0.973348	0.263099	0.385082	0.304522	0.271437	1.81395	0.653712	1.336	0.393429	1.15644	0.0946157	0.567329	0.328103	0.59204	1.22984	0.271722
		TAG 16:1/36:2	1.37975	2.14026	1.82856	2.64241	2.46567	1.79861	2.96442	2.08707	2.08258	1.46481	1.50659	1.29341	1.81534	2.19242	1.41708	2.10738	2.95976	3.89434	2.14093	1.26401	1.88921	2.2084	1.76452	3.01619	1.71764	2.13678	1.85238	2.26312	1.44131	2.47886	1.78422	1.46722	2.50001	1.57579
		TAG 16:1/18:1/18:0	0.749047	0.769314	0.701452	0.811529	0.984304	0.846496	0.890732	0.877047	0.992476	0.782198	0.743773	0.852862	0.602762	0.745468	0.791457	0.703425	0.985243	0.989052	0.858658	0.630353	0.823659	0.908753	0.993856	0.929564	0.625706	0.658835	0.770199	0.815075	0.764494	0.695606	0.666787	0.636984	0.942667	0.674695
		TAG 16:1/18:0/18:0	0.168367	0.109865	0.204338	0.190356	0.185194	0.167918	0.196735	0.17344	0.210135	0.12893	0.134886	0.234072	0.120775	0.225343	0.117589	0.148568	0.184363	0.190256	0.235804	0.125224	0.133306	0.160121	0.232748	0.205619	0.150525	0.149359	0.161799	0.162692	0.194348	0.166514	0.109963	0.19301	0.178424	0.154899
		TAG 16:0/16:0/18:2	1.78238	1.84767	1.72826	2.45119	3.21914	1.65264	2.44484	3.13161	1.71179	1.75293	2.7111	1.46515	1.9341	1.9372	1.97202	2.05056	4.84484	2.9299	2.12958	1.84054	1.91428	2.28856	2.30214	3.02584	2.24107	2.25742	1.84922	2.14902	1.54114	1.87108	1.59809	1.67692	2.37273	1.16826
		TAG 16:0/18:2/18:2	0.62855	0.7864	0.67776	1.26097	2.53142	0.820238	1.41728	2.05251	1.24426	0.779656	2.20725	0.614041	1.49971	0.948645	0.971775	1.95944	5.42254	1.73911	1.16964	1.44655	0.64288	1.01813	1.37198	1.99199	1.18735	1.56942	1.21826	1.14189	0.530951	1.27249	0.9841	0.710356	1.34769	0.42847
		TAG 16:0/18:2/18:1	4.02963	4.72431	3.48275	5.03678	7.44106	3.6167	5.95124	5.92671	4.91401	4.08648	9.01911	2.90699	4.66097	4.17976	4.44983	5.62609	20.2541	9.67705	5.25428	5.9129	3.29873	5.11848	4.74887	8.90111	4.64911	5.99161	4.13207	4.55112	3.37705	4.75604	3.90399	3.81724	6.46616	2.94265
		TAG 16:0/18:2/18:0	0.821069	0.594323	0.72859	0.908842	0.970894	0.709534	0.840801	0.963543	0.798601	0.79674	1.12179	0.700584	0.726573	0.584537	0.869967	0.589043	2.72003	0.915269	0.647058	1.00266	0.7316	0.617492	0.769326	0.82177	0.755207	0.777188	0.626842	0.674822	0.628613	0.735581	0.581271	0.665367	0.954891	0.575598
		TAG 16:0/18:1/18:1	10.6901	12.1206	10.3945	12.6904	12.3798	10.2393	12.9787	13.0107	12.9674	9.99803	22.5806	9.97444	10.4349	10.9604	13.22	12.0888	57.0789	15.2479	13.0172	15.8883	11.1399	13.3995	13.9259	14.3497	9.92197	10.9299	10.9312	11.6815	11.1614	14.9804	8.47494	9.94762	14.9761	9.46236
		TAG 16:0/18:1/18:0	7.55772	7.03698	7.5815	8.24651	7.12467	6.5128	7.77497	7.47616	7.56934	6.04312	7.94146	7.45502	7.2161	7.25731	6.8311	6.84679	13.4506	9.18094	8.07325	7.5507	6.99732	8.10966	8.37409	7.06904	5.92933	7.62237	7.56417	8.59084	7.30987	6.50064	6.95826	6.74884	7.92397	7.09571
		TAG 16:0/18:0/18:0	5.06375	4.44115	4.05634	5.74797	4.32423	4.9043	4.43844	5.04237	3.43584	4.89164	5.66168	4.34766	7.06269	2.59815	3.21289	4.68494	4.42047	6.4654	5.26175	4.38532	3.24104	4.54094	5.26288	3.35617	3.9672	5.83677	5.45668	5.53336	3.26385	5.27361	4.3808	4.14071	5.63263	4.05552
		TAG 16:0/18:1/20:4	0.824226	0.755563	0.607175	0.700605	0.98981	0.73042	1.07915	1.12716	1.08043	0.702728	0.615722	0.82756	0.668292	0.739978	0.914644	0.810012	0.743252	0.919245	1.13226	0.729807	0.952953	0.867031	0.664925	0.75226	0.551488	0.712391	0.77405	0.789997	1.00645	0.872545	0.595381	1.00339	1.05174	0.753048
		TAG 16:0/18:1/22:6	1.37678	1.52353	1.18041	1.46148	1.36167	1.32953	2.03717	1.94484	2.28372	1.41184	1.53668	1.58907	1.3492	0.991511	1.09058	1.89803	0.922511	1.18123	1.52796	1.15211	1.212	1.78384	1.51173	1.56984	1.64445	1.94158	1.61731	1.61978	1.18579	1.11183	0.954699	1.29841	1.64043	0.945003
		TAG 16:0/18:0/22:6	0.807024	0.621409	0.753539	0.782818	0.757232	0.583575	0.829467	0.843784	0.652337	0.709821	0.613264	0.872069	0.808782	0.632376	0.832311	0.836274	0.568601	0.728457	0.798348	0.756344	0.73762	0.962339	0.799222	0.785677	0.606519	0.717351	0.919975	0.876003	0.656798	0.617682	0.59814	0.617678	0.686305	0.646709
		TAG 16:0/22:6/22:6	0.0860277	0.038148	0.086354	0.0766937	0.125307	0.0677843	0.224471	0.238551	0.0512597	0.10095	0.130054	0.114781	0.0858552	0.201417	0.093741	0.173509	0.116024	0.161443	0.147312	0.246532	0.147832	0.258086	0.243172	0.194941	0.108436	0.279018	0.128841	0.179142	0.0972864	0.159539	0.0798837	0.129491	0.0242552	0.139762
		TAG 18:2/18:2/18:0	0.228937	0.217609	0.208196	0.226727	0.317985	0.14159	0.345435	0.348133	0.339439	0.218871	0.864333	0.233912	0.192953	0.361941	0.347502	0.261342	1.98436	0.365878	0.210679	0.493952	0.166689	0.186048	0.228359	0.292853	0.280043	0.279922	0.157338	0.282176	0.264932	0.290657	0.197933	0.178645	0.395005	0.195464
†		TAG 18:2/18:1/18:1	1.68916	2.53017	1.75628	2.27595	3.82802	2.72968	3.92454	2.95132	2.4078	1.75059	6.19746	1.25072	2.63352	2.25369	2.37635	3.69171	17.1049	6.09801	2.61124	4.8867	1.75521	2.51724	2.75995	4.45051	3.04278	3.60242	2.15469	2.55527	1.30759	2.65301	2.31915	1.89172	3.98586	1.66792
		TAG 18:2/18:1/18:0	0.675998	0.715923	0.728003	0.634285	1.04265	0.81799	0.843295	0.917609	0.749098	0.605853	2.36754	0.622206	0.86443	0.750376	1.15018	0.819629	7.47492	1.09975	0.830554	1.88663	0.612006	0.889776	0.791382	1.05451	0.728337	0.700938	0.663604	0.663289	0.656108	0.735966	0.530619	0.7144	1.03907	0.403409
		TAG 18:2/18:0/18:0	0.0897551	0.122016	0.093039	0.0826511	0.0780706	0.102728	0.109918	0.105355	0.119966	0.156558	0.487331	0.15671	0.113221	0.152408	0.263023	0.107689	1.26934	0.140161	0.0908883	0.332815	0.119405	0.0876717	0.211353	0.141539	0.087097	0.130875	0.101126	0.114778	0.106995	0.0822954	0.0799557	0.184496	0.120413	0.0400742
		TAG 18:1/18:0/18:0	0.903	0.919521	1.03038	1.07001	1.04247	1.1827	1.0645	1.02444	1.01246	1.01388	1.61757	0.938467	1.00155	0.954248	1.10881	1.01877	3.75447	1.13311	1.23754	1.49847	0.759106	0.966417	1.14137	0.990984	0.902525	1.13353	0.98084	1.12594	1.00039	0.982544	0.766102	0.949418	0.987952	0.901081
		TAG 18:1/18:0/20:4	0.397997	0.345752	0.289235	0.308523	0.433108	0.317593	0.453604	0.364937	0.290674	0.298177	0.306295	0.363884	0.322285	0.270158	0.371558	0.3062	0.265613	0.345517	0.353471	0.3068	0.419705	0.342529	0.392866	0.314967	0.34673	0.361157	0.337789	0.299672	0.373837	0.401465	0.304863	0.408946	0.426332	0.372981
		TAG 18:1/18:0/22:6	0.063874	0.0392618	0.0958355	0.084253	0.101741	0.135438	0.129522	0.0741065	0.118711	0.136502	0.077392	0.0905743	0.0905791	0.108817	0.0548663	0.102991	0.0708122	0.0904457	0.0719091	0.101208	0.128276	0.0935884	0.104632	0.108003	0.0901624	0.0714733	0.155934	0.116997	0.137356	0.116893	0.045433	0.103065	0.0455668	0.0874334
		TAG 14:0/16:0/16:0	6.34693	7.34539	7.6812	7.94126	6.52126	6.20617	8.19597	9.39696	7.9637	7.46092	7.96451	6.9285	6.89941	11.139	8.01277	7.2664	6.33867	9.78347	6.581	6.33841	7.54953	7.88574	11.9111	8.27093	6.00524	7.11291	6.52478	7.07169	7.36559	6.1067	6.17105	5.73244	7.56034	6.18558
		TAG 14:0/16:0/18:1	1.55495	2.00822	2.33817	2.07679	2.17631	1.72282	2.23466	2.44537	2.38072	1.85071	1.88429	1.45154	1.46088	2.21888	2.04821	1.94615	2.01853	2.33332	2.34637	1.45283	2.36096	2.57159	2.70091	2.23245	1.78086	1.97338	1.76338	1.81629	1.66073	1.73328	1.84007	1.50788	2.07458	1.6669
		TAG 14:0/18:0/18:1	0.289275	0.300266	0.320878	0.339712	0.370636	0.276501	0.278313	0.375794	0.251294	0.206297	0.270746	0.280678	0.324618	0.393354	0.28818	0.260928	0.382141	0.224372	0.356137	0.265834	0.30667	0.308027	0.474573	0.273673	0.219237	0.247998	0.2217	0.271758	0.265379	0.181211	0.230963	0.242853	0.366026	0.204216
		TAG 16:1/16:1/16:0	1.18819	1.48988	1.17867	1.30488	1.29877	1.38509	1.3869	1.41679	1.37264	1.06843	1.14508	1.13577	1.19745	1.48061	1.05286	1.78508	1.08605	1.78627	1.3438	0.816835	1.02376	1.39067	1.47845	1.45746	1.16785	1.18962	1.28792	1.2787	1.23158	1.05361	1.04696	0.966527	1.36699	1.17556
		TAG 16:0/16:0/18:1	8.91443	7.57011	8.63186	9.74446	8.70357	7.13777	8.91728	10.139	10.0389	7.43788	8.93285	8.32567	7.51121	7.80777	8.94782	8.62715	14.8722	10.6188	8.9923	8.14067	9.10948	10.5139	9.50155	9.09037	6.69489	8.36775	7.88989	9.22517	8.37564	8.02969	7.28415	7.33684	9.41981	7.59248
		TAG 16:0/16:0/18:0	5.57718	4.36362	5.42182	5.39758	4.41213	4.20407	4.59045	5.10367	4.78903	4.9026	4.69579	4.44022	5.46469	3.89805	4.58033	4.51596	5.03665	6.44097	4.78421	4.79834	4.42213	5.64825	5.5117	3.72011	3.5883	5.03637	5.2766	5.9661	4.49283	4.25706	5.02343	4.47911	5.0277	5.51408
		TAG 16:0/16:0/20:4	0.253048	0.124228	0.169632	0.214062	0.175345	0.136351	0.254577	0.185991	0.136794	0.190686	0.100529	0.119403	0.150273	0.100988	0.203234	0.151804	0.106376	0.20607	0.176723	0.150174	0.179491	0.190589	0.141723	0.170336	0.193261	0.204845	0.188505	0.191475	0.153015	0.21477	0.144906	0.191868	0.142572	0.264023
		TAG 16:0/16:0/22:6	1.10961	0.770527	1.04685	0.938672	0.927194	0.698762	1.12111	1.00098	1.05028	0.810021	0.784919	0.918116	0.89183	0.926905	0.896126	1.04079	0.998997	1.04372	0.932514	0.988228	0.758992	1.38753	0.974866	1.10088	0.798478	1.18622	1.25358	1.24429	1.00397	0.794021	0.883233	0.751946	0.852107	0.898477
		TAG 18:2/18:2/18:1	0.259645	0.627985	0.535288	0.49329	1.12714	0.620218	0.805734	0.786123	0.665799	0.5279	0.881428	0.370535	0.685933	0.618603	0.627114	0.692577	2.05407	1.35379	0.606241	0.832795	0.331236	0.617796	0.681739	1.00745	0.71195	1.051	0.667393	0.653068	0.318173	0.702623	0.510322	0.440684	0.991977	0.213632
		TAG 18:1/18:1/18:0	2.0722	2.08985	1.85565	2.18155	1.88317	2.07439	2.15734	2.09351	2.17469	1.74372	4.25557	1.81691	1.76915	1.83634	2.30774	1.91319	11.4987	2.27554	2.15908	3.30174	1.53925	2.15275	2.40462	1.98434	1.70677	1.92369	1.90996	1.86196	1.96244	2.21164	1.67822	1.85433	2.36934	1.57068
		TAG 18:1/18:1/20:4	0.115349	0.108843	0.115084	0.102842	0.106967	0.0979124	0.119243	0.152023	0.124306	0.101336	0.0690977	0.136537	0.101568	0.106873	0.142222	0.118774	0.100504	0.107943	0.122236	0.0997329	0.134339	0.114724	0.0948111	0.108836	0.100905	0.0924045	0.0876979	0.107444	0.126678	0.128065	0.0485413	0.122439	0.112575	0.0938663
		TAG 18:1/18:1/22:6	0.0206763	0.0232484	0.0285846	0.05861	0.0459383	0.0304109	0.0498631	0.0281239	0.0226626	0.0354136	0.0898891	0.0452826	0.0351471	0.0282473	0.0405705	0.0590546	0.0507466	0.0314398	0.0369099	0.0333567	0.0153551	0.0688167	0.0439466	0.0529687	0.0324294	0.0364915	0.0574095	0.0751337	0.0454783	0.0359494	0.0139567	0.0472101	0.035827	0.0328408
		TAG 18:0/18:0/20:4	0.158667	0.100511	0.0952381	0.113217	0.145785	0.114704	0.154921	0.14737	0.161289	0.119908	0.0826554	0.127807	0.13019	0.0882433	0.10908	0.108151	0.0844394	0.147812	0.128576	0.148661	0.112492	0.168312	0.114006	0.091744	0.0889479	0.15204	0.135735	0.16827	0.111327	0.119648	0.107454	0.099558	0.151338	0.106429
		TAG 18:0/18:0/22:6	0.0552644	0.050524	0.0390557	0.0348456	0.0259923	0.0266253	0.0458195	0.0232392	0.0436628	0.0221484	0.04007	0.0432428	0.0392244	0.0306543	0.0366015	0.0272784	0.0269228	0.0285383	0.0395941	0.0401636	0.0403164	0.0450486	0.030053	0.0301061	0.0244399	0.0428479	0.0569951	0.0368779	0.0422341	0.0344199	0.0319358	0.0303982	0.0220871	0.022677
		TAG 16:1/16:1/16:1	0.166554	0.250936	0.143385	0.280332	0.144633	0.243454	0.236805	0.292242	0.302757	0.184315	0.237999	0.183907	0.332176	0.294178	0.127661	0.47777	0.216015	0.42869	0.218648	0.193215	0.193584	0.249352	0.277109	0.299793	0.172073	0.256629	0.232457	0.214519	0.171331	0.224037	0.213241	0.153645	0.163428	0.195395
		TAG 16:0/16:0/16:0	10.4229	9.3151	11.1412	11.6908	9.66863	8.40614	8.56004	10.1982	10.444	9.27062	9.72447	8.4697	8.83776	10.6678	8.49335	9.73137	9.09556	12.929	11.0561	8.90985	8.93074	11.3805	11.0468	9.31314	7.11631	8.52979	8.59825	11.1465	9.4393	8.74478	8.36594	8.09928	9.61868	9.54746
		TAG 18:2/18:2/18:2	0.163998	0.241769	0.194909	0.197488	0.435774	0.190163	0.294586	0.334833	0.248491	0.271799	0.242472	0.181714	0.242822	0.277812	0.183055	0.29291	0.296747	0.450915	0.209475	0.232299	0.0976943	0.240301	0.190007	0.374143	0.291197	0.369191	0.229208	0.30793	0.182706	0.237503	0.145996	0.175219	0.368663	0.130312
		TAG 18:1/18:1/18:1	2.7229	3.45619	3.0653	4.16591	3.47809	4.43933	3.7957	3.60192	3.60075	2.85187	13.2713	2.69336	3.49337	3.52327	4.74139	3.65361	40.5756	5.05243	4.24207	9.41801	2.47758	3.86137	4.64598	4.76622	3.52091	3.59659	3.30354	3.93634	3.26414	4.5131	2.64765	3.09691	5.79082	2.5627
		TAG 18:0/18:0/18:0	1.34484	1.73443	0.986575	2.29909	1.32969	2.06235	1.90242	1.59369	0.714904	2.57389	3.35593	1.96668	3.84282	0.653913	0.714349	1.72638	1.39174	2.87804	2.31741	1.80628	0.692807	0.933787	0.74883	0.932347	1.54041	3.15971	2.44439	1.83923	0.425638	2.21684	1.90624	1.83247	2.65402	0.921188

## Sheet: b Brain_lipids_F
SF6	lipids	HET	HET	HET	WT	WT	HET	HET	WT	HET	WT	WT	HET	WT	HET
	AC 14:0	2.70143	2.84907	2.81813	2.83487	2.49716	3.16675	2.71795	2.70837	2.61519	2.34475	2.41417	2.26986	2.91183	2.65974
	AC 16:1	0.639535	0.479636	0.569896	0.45983	0.513096	0.436556	0.348943	0.583275	0.333198	0.523377	0.299513	0.511331	0.598574	0.534149
	AC 16:0	10.4923	8.24696	9.29563	7.74366	7.97977	9.64893	7.60771	6.69674	8.59298	7.95583	7.81914	7.21772	7.9896	6.98781
	AC 18:1	1.34003	0.878455	1.2749	1.11656	1.04448	1.04874	0.910146	1.15026	0.877957	0.951371	0.880559	0.713671	1.02262	0.790218
	AC 18:0	2.60767	1.65095	2.17766	1.29538	1.65337	1.84476	1.49925	1.93677	1.76068	1.71123	1.70344	1.65784	1.39356	1.13029
	Cer(OH) 18:1/16:0	0.349041	0.363196	0.333256	0.458055	0.480903	0.266822	0.540859	0.232561	0.258601	0.321622	0.374763	0.379508	0.264636	0.320456
	Cer(OH) 18:1/18:0	0.297741	0.176549	0.25909	0.238906	0.356344	0.202247	0.293526	0.0846036	0.222252	0.279434	0.058906	0.213817	0.359361	0.294732
	Cer(OH) 18:1/22:0	1.34041	1.32769	1.26468	1.12304	1.26283	0.878068	1.44935	0.702935	0.922594	0.831285	0.930362	1.09807	1.06327	0.803969
	Cer(OH) 18:1/24:1	0.52898	0.669202	0.646877	0.571929	0.635766	0.507897	0.584912	0.4009	0.432265	0.363841	0.446255	0.448062	0.674154	0.375359
	Cer(OH) 18:1/24:0	0.703932	0.524681	0.681512	0.353003	0.340252	0.346205	0.478446	0.396663	0.611703	0.584427	0.644054	0.531776	0.620425	0.45699
	PC(O) 16:0/16:0	71.3302	48.331	64.87	53.4904	51.5572	49.8681	54.6952	73.1152	61.9241	49.6876	54.1553	44.6752	53.5994	52.6382
	PC(O) 16:0/18:1	26.9968	23.7142	30.861	22.5765	24.4963	19.7025	22.6296	40.565	27.7076	27.5159	24.2201	24.1327	22.8857	26.5898
	PC(O) 16:0/20:4	4.50574	2.6768	4.8455	4.03997	3.09119	2.94807	2.30795	7.61068	2.52229	3.60272	5.3279	2.06258	2.58123	2.35714
	PC(O) 18:1/16:0	100.018	73.5719	106.887	79.3035	84.3942	79.1114	81.3009	130.729	92.5675	83.7058	77.0422	70.7733	87.8302	90.0324
	PC(O) 18:1/18:1	11.4847	7.98808	11.1041	7.23641	7.67581	7.7943	9.23476	13.2912	9.16047	6.2302	7.46598	6.76937	12.0338	9.7472
	PC(O) 18:1/20:4	11.5118	9.51283	6.97308	5.1036	10.2492	7.60289	11.6505	11.6438	8.12813	9.56459	11.1647	8.36518	12.9708	9.36971
	PC(O) 18:1/22:6	4.54277	1.82881	1.64291	2.87869	3.19844	2.86306	5.46002	5.27971	3.64321	3.31859	1.24799	4.17143	5.38961	2.82495
	PC(O) 18:0/16:0	33.8103	28.9602	41.1635	29.3453	31.4279	28.5489	25.3854	41.1346	31.485	31.4986	27.2955	28.2825	32.765	33.1791
	PC(O) 18:0/18:1	6.73265	6.80159	7.44226	8.32432	7.29255	4.45225	6.60374	7.03785	9.10308	6.598	5.81677	6.62986	7.60356	8.72392
	PC(O) 18:0/18:0	0.881236	0.528677	0.602953	0.422195	0.560948	0.548915	0.551691	0.68986	0.580061	0.576456	0.542136	0.598318	0.457677	0.599943
	PE(P) 16:0/16:1	8.5696	9.09308	8.66147	9.304	8.80381	10.4859	8.81514	9.2805	7.61999	7.29639	6.50428	7.80204	9.19961	9.32064
	PE(P) 16:0/16:0	21.5389	20.8055	18.2238	19.8511	17.8252	20.5696	19.6989	19.8373	21.3944	14.668	16.0525	13.7823	19.0587	14.0152
	PE(P) 16:0/18:2	6.93804	5.28979	6.406	3.89514	4.7284	6.82295	4.96407	5.5144	6.38379	3.19225	4.63074	5.24283	4.75907	4.61807
	PE(P) 16:0/18:1	392.543	356.898	368.39	365.218	388.256	419.041	382.501	363.484	397.803	291.922	306.952	356.258	352.525	348.228
	PE(P) 16:0/20:4	159.329	136.552	138.228	171.758	171.361	148.186	174.978	180.241	165.832	136.194	132.091	125.613	161.831	136.313
†	PE(P) 16:0/20:3n-3/6	34.5906	24.2592	24.4893	14.1414	13.2471	32.6908	26.6605	12.8612	28.9202	11.1435	12.9853	25.7649	13.1804	24.9736
	PE(P) 16:0/20:3n-9	1.29582	1.747	0.887965	2.23338	2.67967	1.65422	1.82284	2.40638	1.66786	1.69766	2.39896	2.12853	2.83257	2.18138
	PE(P) 16:0/22:6	127.711	124.15	104.088	121.469	118.644	135.626	127.61	125.124	128.369	100.706	104.385	108.509	128.005	105.182
	PE(P) 16:0/22:5n-3	11.2881	9.13857	9.52526	9.39394	9.02541	11.6043	11.7769	10.2545	12.7952	7.82516	7.45239	11.1193	7.75909	12.6832
	PE(P) 16:0/22:5n-6	3.03296	1.9137	2.08726	3.05453	4.1814	2.4464	3.15317	4.27787	2.81307	3.06743	2.50651	1.88043	3.05751	3.14279
	PE(P) 18:1/14:0	5.64762	5.17183	5.60659	4.19287	7.42537	5.48062	5.53482	6.61696	5.17806	4.37237	3.52763	6.37182	4.3655	5.58533
	PE(P) 18:1/16:1	31.7944	30.9545	39.2179	29.9475	33.2286	35.1752	31.5433	34.3367	30.5077	21.9075	21.3655	26.6869	26.2891	27.0054
	PE(P) 18:1/16:0	173.891	153.344	169.58	147.681	160.168	182.487	156.63	180.254	164.991	126.21	131.435	143.395	146.66	145.971
	PE(P) 18:1/18:2	18.4182	16.7571	20.5385	12.9957	17.0141	20.997	14.6437	17.1349	13.2487	9.42253	9.25771	14.5747	12.7754	13.3754
	PE(P) 18:1/18:1	1172.52	1034.76	1150.41	970.103	1094.03	1170.73	967.683	987.934	1022.58	751.429	783.888	872.258	901.274	882.684
	PE(P) 18:1/18:0	10.6533	8.7589	11.0277	8.83058	8.5385	10.0172	8.80181	8.63566	9.20421	7.05189	6.78285	8.46612	7.26076	8.31917
	PE(P) 18:1/20:5	1.08984	0.700694	0.920119	0.950514	0.402103	0.504568	0.360117	0.75567	0.730665	0.303505	0.492232	1.11188	0.1035	0.709546
	PE(P) 18:1/20:4	267.37	248.12	263.239	278.753	288.935	256.967	248.425	288.677	257.523	228.884	214.857	204.822	272.011	220.919
†	PE(P) 18:1/20:3n-3/6	50.7884	44.7983	38.822	20.8787	22.4112	44.6604	38.0762	16.5034	39.0781	14.3156	18.0643	32.8875	20.6848	38.6373
	PE(P) 18:1/20:3n-9	9.05736	8.69662	6.84803	9.78432	12.2512	9.68401	6.27215	10.6875	6.97989	8.2878	7.94987	6.69227	9.97255	7.11548
	PE(P) 18:1/22:6	73.3682	64.6761	61.7122	66.0107	69.8874	79.4812	66.3243	65.2074	69.3111	53.0179	49.664	54.6232	63.6348	58.3538
†	PE(P) 18:1/22:5n-3	11.8021	12.5693	11.1583	7.20636	11.4193	13.8626	9.73836	6.4534	12.8152	8.19194	7.02136	10.0734	7.86091	11.034
	PE(P) 18:1/22:5n-6	1.93322	1.29938	1.94849	2.09878	2.40064	2.06165	1.02277	1.03232	1.84107	2.21562	1.71855	1.16282	2.031	0.943428
	PE(P) 18:0/14:0	1.017	0.626642	0.648102	0.603202	0.557435	0.838042	0.722527	0.704496	0.631304	0.539154	1.12344	0.546008	0.508462	0.52243
	PE(P) 18:0/16:1	19.7701	18.5778	19.6224	19.4951	17.2794	21.3002	18.3532	21.3536	20.0419	15.9073	15.7886	16.7371	20.756	17.8003
	PE(P) 18:0/16:0	58.2201	47.8574	57.8606	49.0724	53.9819	61.9753	50.3906	55.2193	59.2208	45.7981	43.9998	48.647	50.5719	50.2961
	PE(P) 18:0/18:2	12.9511	11.795	12.2075	9.24687	9.84588	13.1431	9.90294	10.5954	9.80306	8.42975	8.5806	10.4281	8.21996	11.6299
	PE(P) 18:0/18:1	790.084	656.54	651.159	682.117	726.103	831.125	650.811	663.944	751.821	561.3	608.304	728.028	677.973	664.19
	PE(P) 18:0/18:0	1.90899	1.62351	1.94501	1.83905	2.26856	2.64628	1.78667	2.26492	2.13753	1.72147	1.7121	2.37017	2.05899	1.77558
	PE(P) 18:0/20:5	5.31745	4.20554	3.01392	2.43197	2.55598	4.18847	4.07193	4.2414	5.44943	1.57583	2.20547	3.94505	4.04727	4.06081
	PE(P) 18:0/20:4	291.584	264.792	257.527	316.794	327.616	297.725	292.965	351.663	311.883	279.285	282.66	254.929	331.177	282.595
†	PE(P) 18:0/20:3n-3/6	55.4138	43.7165	38.9568	21.2377	25.2027	54.8365	41.983	21.1596	54.0366	21.7132	21.6081	45.9046	25.2754	46.229
	PE(P) 18:0/20:3n-9	7.39883	5.87465	5.55933	9.35711	9.50309	8.95989	5.09699	9.39014	5.70505	8.56273	8.32189	6.66916	9.72774	4.88272
	PE(P) 18:0/22:6	202.309	177.027	178.72	186.481	192.701	207.256	184.306	189.081	192.864	153.16	163.493	172.385	202.401	163.42
	PE(P) 18:0/22:5n-3	13.0029	12.3978	9.1724	9.6125	10.1507	15.769	10.4639	11.1726	15.3184	8.17692	8.265	13.266	10.3219	13.4638
	PE(P) 18:0/22:5n-6	1.44965	3.1427	2.96439	3.29022	2.397	2.68978	2.64306	5.69721	2.29247	3.09747	2.60448	1.63588	4.36985	1.75412
	BMP 18:2/22:6	5.53084	6.56643	4.6213	2.29626	3.72421	1.95765	2.61344	4.06276	2.53884	5.07635	5.22252	3.08287	2.31435	3.51814
	BMP 18:1/18:1	23.019	10.1589	17.7345	17.0361	21.9826	14.7986	22.7328	13.825	20.599	8.77526	19.0948	6.81645	9.57648	6.56229
	BMP 18:1/20:4	4.49112	6.27483	3.17567	8.09006	7.91465	1.23637	1.02444	3.4615	4.49889	2.98324	4.41864	1.81612	2.58267	1.91831
	BMP 18:1/22:6	7.82588	5.13065	8.50162	8.31114	9.38686	3.93223	19.8855	11.9701	13.0727	4.39414	10.6735	5.09522	6.06009	12.7845
	BMP 20:4/20:4	1.72948	8.38275	4.34984	5.59326	6.10231	3.79462	1.92308	6.91873	6.12124	5.70052	11.7317	2.68014	7.4949	5.76473
	BMP 20:4/22:6	8.74874	9.87251	16.2357	17.0481	12.2717	16.4235	15.6711	11.3593	8.97178	13.5507	14.2577	4.34618	19.0841	15.5326
	BMP 20:3/22:6	3.99758	3.65937	1.62607	0.700728	2.9832	1.15789	2.49283	1.72664	1.54352	2.04065	2.67408	0.950415	2.52535	3.5228
	BMP 22:6/22:6	229.533	217.352	261.397	194.614	269.788	177.528	240.772	184.113	220.013	125.473	197.37	94.8256	119.549	143.457
	BMP 22:6/22:5	11.0776	6.59574	16.5558	14.6516	13.9424	7.93084	11.2312	16.2686	8.1985	5.10692	18.8237	7.97104	5.4281	11.7463
	BMP 22:6/22:4	2.22412	2.29439	0.710703	3.21637	2.41948	1.7434	1.79921	2.12299	0.348257	0.815001	4.24156	0.579249	2.33857	1.14006
	Cer 18:1/17:0	0.734118	0.774749	0.61042	0.604571	0.395136	0.349613	0.356866	0.779208	0.417635	0.608356	0.652736	0.414517	0.463423	0.482395
	Cer 18:1/16:0	1.32888	1.39032	1.32081	1.2136	0.844339	1.4006	1.11605	1.38103	1.10375	1.07672	1.47355	0.946894	1.19404	1.20259
	Cer 18:1/18:1	13.3417	11.5958	10.526	7.61146	8.51075	13.703	7.5005	10.1393	6.94324	7.72367	8.38816	10.0619	9.30573	7.95566
	Cer 18:1/18:0	187.012	123.752	165.37	143.112	112.083	165.979	102.371	151.902	135.341	130.939	125.725	116.16	112.743	118.494
	Cer 18:1/20:1	38.6786	29.6278	35.1095	26.5143	26.0086	30.5184	17.7538	25.3286	21.1928	24.2519	16.9726	23.0239	21.3009	19.427
	Cer 18:1/20:0	10.6728	8.59218	8.29944	7.46745	6.00485	9.31082	6.78172	10.1226	7.76638	7.83008	8.0179	7.43139	8.04505	6.9368
	Cer 18:1/22:1	254.737	190.109	216.322	155.102	219.569	241.208	145.217	183.597	173.037	186.574	162.146	206.082	180.112	198.811
	Cer 18:1/22:0	4.27474	4.00895	3.31534	3.18183	3.21917	4.44448	2.61905	3.15613	3.14028	3.09716	3.62287	3.20455	2.87381	2.29098
	Cer 18:1/23:0	2.38705	1.8343	1.70066	1.6406	1.3563	2.60551	1.27609	2.231	1.48251	1.59511	2.03782	2.0519	1.59153	1.63996
	Cer 18:1/24:2	127.605	158.441	188.348	125.949	121.355	155.127	120.536	89.7018	118.897	111.415	82.0143	131.176	127.593	88.9964
	Cer 18:1/24:1	208.545	160.077	170.539	165.603	141.366	304.07	128.87	193.28	163.85	184.674	188.854	241.352	181.636	194.752
	Cer 18:1/24:0	1.84994	1.34077	1.51321	1.33254	1.21599	1.8392	1.26722	1.4654	1.38584	1.17919	2.35965	1.88024	1.33326	1.27063
	Cer 18:1/26:1	1.26433	1.02067	0.873458	0.642983	0.919121	1.41401	0.740459	1.19037	1.11881	0.767459	1.17129	1.49258	1.23278	0.939217
	Cer 18:2/16:0	0.32155	0.194616	0.132914	0.201248	0.155533	0.134439	0.107472	0.200614	0.285049	0.229421	0.220318	0.305192	0.314184	0.097828
	Cer 18:2/18:0	20.3675	12.8463	11.0438	15.6288	12.3469	16.9264	13.6813	12.8338	12.6153	14.9544	12.3389	13.04	14.0779	11.8798
	Cer 18:2/24:1	9.9323	6.19324	4.08974	4.55184	5.02049	7.8603	3.83602	4.15678	5.93639	4.68901	5.03887	5.65491	4.94119	4.58725
	Cer 18:2/24:0	0.221481	0.0895809	0.159254	0.153935	0.115714	0.156312	0.120061	0.0982475	0.151996	0.102288	0.154942	0.247794	0.0975111	0.162025
	DAG 16:1/16:0	11.1241	6.00191	6.76019	3.56563	5.40216	6.67075	5.15314	8.29199	5.98782	3.05667	2.43763	7.98167	7.50066	2.74185
	DAG 16:1/18:1	9.85801	2.50299	3.75601	7.84765	5.19461	5.75369	5.7272	10.5219	5.15486	3.77087	3.42204	4.79012	10.9418	6.84735
	DAG 16:0/16:0	6.83601	4.19911	5.4138	5.62146	5.17144	5.31963	6.24963	4.92748	5.44584	5.40152	4.29957	4.00415	6.28869	4.67096
	DAG 16:0/18:2	14.1542	9.09774	11.2384	6.92413	6.40775	10.8676	15.9559	11.1228	12.0866	3.94774	3.43622	9.42527	14.9415	7.45059
	DAG 16:0/18:1	188.688	155.136	156.556	155.203	152.634	179.022	170.991	168.511	205.594	124.502	118.366	137.951	216.317	137.709
	DAG 16:0/18:0	9.11399	8.74611	8.14647	9.72454	12.6106	8.0866	8.69777	6.93469	11.3907	12.7302	10.7692	7.29664	16.0643	9.86144
	DAG 16:0/20:4	122.761	85.2392	94.5308	68.5195	91.3953	91.7442	88.009	115.545	121.369	92.6649	90.0507	82.7874	130.031	72.3242
	DAG 16:0/22:6	78.9154	77.4652	73.3755	58.9687	66.9093	62.2187	77.1213	72.9564	89.0558	56.3459	64.0986	62.5398	88.9143	67.5625
	DAG 18:2/18:1	6.10148	7.22064	8.35992	6.37425	5.02286	10.6144	10.8889	2.15179	7.16121	6.15535	2.68275	2.61486	18.7995	6.19862
	DAG 18:2/18:0	13.0245	12.2704	12.0267	13.0385	8.87451	19.3754	16.0385	8.20406	13.7827	8.90829	4.94819	10.5803	13.1034	11.94
	DAG 18:1/18:1	18.2521	11.3466	11.0573	14.4737	22.592	23.3127	24.8621	13.2175	17.2148	12.3504	9.23022	10.7209	26.2711	13.7586
	DAG 18:1/18:0	64.5265	52.0045	40.1879	54.8107	56.7728	65.201	90.5679	33.4237	79.3165	33.5205	31.0394	41.4562	78.3644	43.0262
	DAG 18:1/20:4	51.9807	47.2119	41.4928	24.4634	32.0527	37.3288	38.8889	44.5952	48.2327	41.7485	31.9219	36.3824	55.516	34.6074
	DAG 18:1/22:6	13.8184	12.8767	11.0037	11.2633	12.3672	10.4037	9.73969	13.3264	14.9221	9.87953	5.5011	7.84684	13.9766	6.71532
	DAG 18:0/20:4	484.541	407.148	432.475	295.936	438.605	408.534	377.158	560.728	480.552	378.842	359.69	431.737	571.731	357.485
	DAG 18:0/22:6	23.0375	19.6535	21.1479	14.3906	20.6685	18.9413	20.4227	28.7203	15.2848	17.8695	17.6844	22.6429	25.355	10.8997
	DAG 20:4/20:4	1.44119	0.882175	1.44151	0.743869	1.19808	0.599013	1.30738	1.914	0.873428	1.77206	1.39049	0.624615	1.32488	0.45728
	DAG 20:4/22:6	23.066	20.6358	26.9373	13.8159	16.3217	18.5218	18.0681	26.3862	19.8247	16.9096	15.902	11.3745	24.7667	19.3153
	DAG 22:6/22:6	4.22841	3.61016	4.43976	4.84829	4.03695	3.84132	4.5811	4.36158	4.57378	3.49791	3.63216	3.47659	4.56329	4.18507
	HexCer 18:1/16:0	10.2436	8.03045	10.0266	8.46906	9.5395	7.94798	8.06952	9.69636	6.57524	8.0719	7.72887	6.13116	7.47328	6.8347
	HexCer 18:1/18:0	203.424	162.867	116.659	138.08	154.75	137.08	145.396	147.268	155.788	159.446	152.2	135.856	181.204	141.248
	HexCer 18:1/20:1	6.59745	5.22951	4.31077	4.73513	5.03586	4.19814	4.88347	5.47766	4.80607	5.0294	4.57282	3.81737	4.77291	4.19435
	HexCer 18:1/20:0	60.9802	49.1373	34.8562	43.1485	47.7559	42.1236	41.9187	34.4945	39.0421	43.2471	34.2787	37.3704	42.3343	36.1317
	HexCer 18:1/22:1	129.688	110.741	92.7311	90.7473	94.0703	81.4934	88.7027	97.7627	80.6757	77.5185	73.4131	76.0169	99.21	82.5556
	HexCer 18:1/22:0	222.416	180.476	123.933	157.446	166.622	180.427	157.024	118.79	169.886	174.737	152.88	152.939	168.157	140.247
	HexCer 18:1/24:1	2003.5	1686.37	1212.81	1341.07	1601.16	1547.96	1222.15	1173.06	1432.82	1305.45	1338.3	1185.69	1357.74	1177.59
	HexCer 18:1/24:0	365.814	341.415	185.174	266.733	313.887	339.741	280.034	245.667	303.366	330.624	311.857	335.674	334.669	283.8
	HexCer(OH) 18:1/18:0	49.5895	41.2597	49.4016	36.9952	38.6635	40.8465	30.3274	61.5008	35.52	34.1506	28.7387	33.8117	34.1032	36.9905
	HexCer(OH) 18:1/20:1	1.90385	1.99563	1.87587	1.42383	1.67425	1.21186	1.63757	1.91257	1.44703	1.36662	1.33604	1.4147	1.3799	1.07103
	HexCer(OH) 18:1/20:0	95.9732	91.5286	84.3267	73.7345	72.2571	99.0087	50.7447	61.9021	52.8233	71.3577	65.2268	44.0019	62.4169	44.1962
	HexCer(OH) 18:1/22:1	51.1226	42.936	51.9351	26.9771	38.8058	29.2735	33.2336	46.4881	27.1207	32.3201	29.0881	20.9209	30.3934	31.5222
	HexCer(OH) 18:1/22:0	842.638	647.804	543.669	607.421	682.547	661.234	580.905	680.86	617.013	689.674	470.726	494.847	733	562.512
	HexCer(OH) 18:1/24:1	670.041	507.285	478.451	391.767	464.468	478.784	333.942	430.626	366.675	356.977	254.135	321.869	362.048	294.122
	HexCer(OH) 18:1/24:0	511.757	586.225	398.457	361.271	606.929	549.146	374.249	424.722	470.225	509.069	394.082	402.966	555.568	512.483
	LacCer 18:1/16:0	0.659436	0.520547	0.956986	0.897759	0.562533	0.954867	0.593452	0.60035	0.530546	0.686672	0.481566	0.534572	0.814387	0.522513
	LacCer 18:1/18:0	8.9161	6.64074	8.27823	6.75399	7.29778	7.04895	6.48712	6.06598	5.49862	5.59873	5.41963	5.0505	6.05024	4.13682
	LacCer 18:1/20:0	0.196863	0.401246	0.148177	0.284963	0.308676	0.214455	0.246602	0.280698	0.201028	0.160197	0.151223	0.126848	0.379002	0.246243
	LacCer 18:1/22:0	0.536196	0.484533	0.465896	0.402575	0.306667	0.649287	0.435936	0.388702	0.476747	0.777049	0.582806	0.580743	0.686475	0.580615
	LacCer 18:1/24:1	1.78549	0.66613	0.949245	0.819662	0.769955	1.06486	0.870827	0.843561	0.552937	0.6843	0.708876	0.618697	0.764425	0.810469
	LacCer 18:1/24:0	0.383826	0.346676	0.259839	0.281719	0.312428	0.417984	0.311759	0.272151	0.594135	0.334835	0.170887	0.411276	0.243525	0.407094
	LPA 16:0	0.257004	0.354033	0.297094	0.245698	0.213084	0.216305	0.176717	0.230633	0.17294	0.37979	0.211802	0.184441	0.202543	0.19604
	LPA 18:1	0.67062	0.994161	1.18359	0.622274	0.636901	0.540301	0.30572	0.73068	0.74756	0.724424	0.770958	0.500983	0.383437	0.682851
	LPA 18:0	0.276017	0.323392	0.35232	0.515129	0.392634	0.293139	0.225637	0.343143	0.293128	0.37229	0.313242	0.281519	0.239318	0.278299
	LPA 20:2	0.0678733	0.101379	0.100624	0.0960817	0.182451	0.179204	0.197746	0.211562	0.140798	0.20049	0.165504	0.149326	0.182283	0.1038
	LPA 20:1	0.364805	0.560402	0.613265	0.338868	0.396372	0.303185	0.172655	0.371386	0.378392	0.370341	0.467581	0.241076	0.155183	0.348273
	LPA 22:4	0.103129	0.186701	0.16899	0.106711	0.106637	0.0676806	0.0241636	0.0975742	0.0961289	0.13164	0.167957	0.0538598	0.0365085	0.103429
	LPC 17:0	0.342588	0.261255	0.500186	0.269234	0.238667	0.235839	0.215615	0.471897	0.269856	0.257764	0.245663	0.202855	0.272946	0.227314
	LPC 14:0	0.296153	0.203029	0.313161	0.219175	0.163607	0.172771	0.153956	0.224562	0.188314	0.191351	0.172481	0.154621	0.179601	0.191845
	LPC 16:1	1.45329	1.49829	1.68764	1.3371	1.12484	1.11417	1.02242	1.46711	1.1678	1.17402	1.14674	1.02299	1.31671	1.32754
	LPC 16:0	69.4691	58.6572	66.8918	56.6243	52.8513	55.0029	48.0695	62.4135	52.7536	53.7592	49.8182	45.1341	55.0683	53.9325
	LPC 18:2	1.66012	1.56737	2.86296	1.21503	0.966637	1.12615	1.1453	1.344	1.11866	1.1974	1.23114	1.23853	1.02874	1.1548
	LPC 18:1	40.1961	37.5527	40.3299	32.9676	32.6326	33.0223	27.459	38.0694	32.9586	32.4908	29.1391	26.8803	34.2608	31.3915
	LPC 18:0	27.8548	22.4442	26.1632	24.4236	21.4988	21.5414	19.8282	22.7847	20.9354	22.3478	20.3109	19.5005	23.9264	21.0942
	LPC 20:5	0.109998	0.0993632	0.150814	0.0531839	0.0624383	0.0788461	0.0603402	0.0729751	0.076365	0.0578621	0.0484414	0.0777977	0.0564669	0.0948477
	LPC 20:4	9.37393	10.1692	9.73182	10.0294	8.57962	7.53557	6.97888	10.5998	8.3032	8.7162	7.9757	6.10756	9.44319	9.45048
	LPC 20:3	1.03372	0.947738	0.989896	0.419486	0.393813	0.814773	0.664107	0.397242	0.877399	0.40796	0.368193	0.600492	0.407089	0.851304
	LPC 20:2	0.221948	0.228726	0.328285	0.154738	0.143663	0.233336	0.187943	0.193657	0.243513	0.149042	0.178654	0.18501	0.147665	0.228087
	LPC 20:1	1.8	1.97674	2.31184	1.58021	1.6343	1.42695	1.11993	1.75151	1.72711	1.42085	1.68731	1.35373	1.14727	1.49891
	LPC 20:0	0.535734	0.466086	0.585618	0.459037	0.514932	0.480038	0.339341	0.42913	0.45655	0.426133	0.450278	0.431013	0.477078	0.431371
	LPC 22:6	8.31247	8.41448	9.21754	7.63324	7.31461	7.1623	6.12725	8.92659	7.37289	7.1611	6.60459	6.10447	7.45885	7.98137
	LPC 22:5n-3	0.184357	0.180524	0.224207	0.104182	0.118176	0.146823	0.110886	0.14866	0.138507	0.162062	0.122605	0.131322	0.11425	0.142755
	LPC 22:5n-6	0.037193	0.0411019	0.0266799	0.0350392	0.0308535	0.0204738	0.021237	0.0769798	0.0213939	0.0377014	0.0432193	0.0181466	0.0337368	0.0469522
	LPC 22:4	0.702783	0.8046	0.772427	0.690399	0.704087	0.572631	0.483915	0.822563	0.588043	0.62614	0.653216	0.419419	0.643112	0.606379
	LPC 22:1	0.191802	0.21505	0.286878	0.201235	0.233535	0.205886	0.15145	0.204532	0.20521	0.21994	0.245635	0.186942	0.180596	0.203504
	LPC 22:0	0.305474	0.299977	0.347674	0.273124	0.260318	0.318239	0.240354	0.259877	0.286713	0.223432	0.298395	0.248532	0.281832	0.309471
	LPC 24:1	0.281172	0.284103	0.332661	0.240634	0.258119	0.254943	0.163184	0.191909	0.205548	0.175616	0.227935	0.195637	0.166369	0.201528
	LPC 24:0	0.539924	0.401399	0.565464	0.480619	0.464301	0.544856	0.384416	0.40926	0.498313	0.488686	0.593063	0.596995	0.526079	0.488219
	LPC 26:0	0.255977	0.166312	0.230294	0.231849	0.224633	0.3016	0.202587	0.184898	0.363647	0.245335	0.215504	0.33204	0.105204	0.211619
	LPE 17:1	0.195623	0.39796	0.690362	0.0998435	0.235097	0.0854223	0.0300095	0.283345	0.315963	0.214192	0.222583	0.128623	0.0462084	0.257218
	LPE 14:0	0.257143	0.438885	0.630223	0.202602	0.261265	0.136886	0.00576304	0.236625	0.202962	0.27048	0.303159	0.147572	0.120937	0.215714
	LPE 16:1	3.02666	4.67245	6.20987	2.65317	2.57013	2.13258	0.580105	3.25769	2.93671	2.80969	4.04289	1.48572	0.749024	2.67332
	LPE 16:0	18.0236	23.1322	30.6112	15.3008	15.7534	13.8034	7.45552	19.9775	19.359	19.8402	23.0001	10.2323	9.02778	16.0811
	LPE 18:2	2.49249	3.42025	4.92908	1.67965	1.37397	1.58343	1.01581	2.07688	2.45465	2.18467	2.54433	1.41465	0.655709	1.91441
	LPE 18:1	119.717	180.603	225.192	100.094	105.535	82.3683	37.8028	118.383	140.011	121.667	161.964	68.0662	40.2237	110.788
	LPE 18:0	19.9067	16.9757	20.8168	18.5633	17.8701	17.4236	15.4915	17.7762	16.7473	15.2085	15.0298	14.7664	16.9071	15.3309
	LPE 20:5	0.467542	0.816248	0.846431	0.240885	0.254929	0.236172	0.166685	0.352522	0.507482	0.33171	0.354144	0.314813	0.109464	0.420662
	LPE 20:4	37.7677	54.1884	68.5821	37.4127	38.358	24.8192	14.7626	48.4177	44.4458	46.8712	58.0742	21.7885	17.3078	38.2811
	LPE 20:3	9.43474	13.4347	14.4651	4.54985	4.25173	5.70229	3.01193	5.32237	11.4851	6.04854	7.23222	4.92878	1.88717	8.41287
	LPE 20:2	1.44189	2.51786	2.61746	1.65292	2.08225	1.17159	0.579592	1.61914	1.82335	2.23317	2.77597	0.896891	0.413717	1.48852
	LPE 20:1	46.3529	77.4343	95.6778	41.5553	45.5388	35.9354	14.9272	46.3331	61.0719	53.1507	74.5073	30.0691	14.921	46.2632
	LPE 20:0	2.19086	3.427	4.57644	1.90613	2.98611	2.06157	0.611745	2.86951	3.22526	2.95964	4.11464	1.74323	0.93004	2.6843
	LPE 22:6	156.384	250.386	293.25	146.944	143.66	106.3	56.8972	194.24	188.252	194.245	226.533	97.8986	66.8771	164.749
	LPE 22:5n-3	3.78308	5.89054	6.83328	2.95288	2.49735	2.84164	1.05915	2.67091	4.82086	3.94597	4.69328	2.54663	1.06633	3.82339
	LPE 22:5n-6	1.11296	1.66099	1.88598	1.21727	0.905603	0.60679	0.174274	1.62316	0.986829	1.65479	1.91545	0.601645	0.466896	1.00922
	LPE 22:4	45.5935	69.6555	74.8776	44.8763	48.2723	30.6538	13.6206	51.0622	55.5614	59.0863	74.8141	26.5404	16.7078	45.6523
	LPE 22:3	0.616192	0.820364	1.13359	0.376704	0.339152	0.454369	0.127139	0.360667	0.69026	0.43435	0.519166	0.396775	0.14667	0.607446
	LPE 22:2	0.181	0.265896	0.589871	0.237552	0.178173	0.136829	0.0476193	0.273946	0.322749	0.209775	0.508307	0.128825	0.105929	0.229874
	LPE 22:1	1.74566	3.15596	4.48841	1.9545	2.46938	1.74247	0.636321	3.17714	3.02896	2.72199	4.37635	1.53193	0.861923	2.22524
	LPE 24:1	0.214258	0.338306	0.315779	0.146564	0.232922	0.132249	0.0833726	0.311237	0.308836	0.260372	0.418588	0.169741	0.0572527	0.211436
	LPG 14:0	0.248816	0.196693	0.282677	0.185654	0.220309	0.186121	0.192071	0.125865	0.234171	0.184174	0.232525	0.14557	0.203537	0.147504
	LPG 16:0	0.372416	0.408635	0.394605	0.385844	0.253408	0.283229	0.31381	0.322441	0.352547	0.249467	0.255505	0.275899	0.391972	0.293291
	LPG 18:1	1.43759	1.02023	1.53675	1.45238	1.04457	1.27711	1.10649	1.39752	1.24181	0.97791	1.1147	0.971789	1.277	1.15207
	LPG 18:0	0.254775	0.179213	0.107021	0.169235	0.147949	0.22979	0.135759	0.128055	0.1736	0.149378	0.14369	0.111415	0.124841	0.101952
	LPG 20:4	0.2294	0.269178	0.192332	0.296594	0.1659	0.189401	0.0617715	0.203829	0.178374	0.186937	0.177607	0.170183	0.206492	0.164102
	LPG 22:6	0.123769	0.0707771	0.0771915	0.0516948	0.0709355	0.105483	0.125966	0.0838224	0.0739169	0.0842035	0.0941591	0.0855345	0.116352	0.0551116
	LPI 16:0	2.9387	3.05664	3.25344	2.84211	2.80542	4.19254	1.23186	5.10737	3.37247	4.32148	3.83736	3.93137	3.48554	2.621
	LPI 18:1	7.43728	6.18155	6.8656	7.90988	7.62149	6.73135	6.31876	7.40671	7.90102	6.72908	7.08261	7.24959	3.72866	7.74453
	LPI 18:0	28.5388	23.4581	21.4962	35.004	27.9633	28.5661	21.2877	37.1276	25.1039	35.6556	29.8867	28.6061	24.4861	28.6486
	LPI 20:4	3.05838	4.60867	3.76957	4.60652	2.87006	3.52124	2.12927	2.94701	3.26304	3.46176	3.08609	4.09449	2.41954	4.63718
	LPS 18:1	2.4163	2.30999	2.69598	1.91024	1.74032	2.00163	1.46388	2.03807	2.17619	1.87302	1.88987	1.63536	1.56939	1.79014
	LPS 18:0	4.02882	3.12883	4.59097	4.18639	4.36604	3.89362	3.62905	4.74408	3.51823	3.6384	3.69482	3.33618	3.82451	3.88675
	LPS 22:6	7.92107	7.29071	7.03031	6.03993	6.41504	6.46783	5.37904	6.80517	6.45142	6.1443	5.95384	5.23705	7.03703	6.35313
	LPS 22:4	0.207507	0.185227	0.253505	0.196036	0.228734	0.254374	0.183932	0.300741	0.214104	0.107707	0.192194	0.189865	0.250479	0.177023
	NAE 16:0	0.300508	0.265254	0.264262	0.28745	0.243082	0.222131	0.283045	0.246761	0.265031	0.26446	0.235216	0.219682	0.260471	0.221
	NAE 18:1	0.158655	0.134649	0.128566	0.140848	0.133458	0.129635	0.135852	0.173941	0.130816	0.133137	0.109147	0.107927	0.162683	0.131408
	NAE 18:0	0.130502	0.13466	0.13339	0.140992	0.14332	0.135278	0.14563	0.111682	0.144904	0.160372	0.146218	0.126733	0.15232	0.128417
	NAE 20:1	0.00456318	0.00474267	0.00338669	0.00459352	0.00282823	0.00744562	0.00377749	0.00483939	0.00443705	0.00397673	0.00550431	0.00569139	0.00537855	0.00559882
	NAE 20:0	0.054276	0.0493904	0.0679172	0.0640263	0.0696904	0.0593567	0.0711885	0.0565717	0.0691831	0.0629032	0.050715	0.0616882	0.0733419	0.0638334
	NAE 22:6	0.0112031	0.00676474	0.00142231	0.00917595	0.00450453	0.00994559	0.0114275	0.00322297	0.00471194	0.00251497	0.00380514	0.00608225	0.00675358	0.00560607
	NAE 22:1	0.00787372	0.00762136	0.00206896	0.00727941	0.0073299	0.00558821	0.0037678	0.00170016	0.00587895	0.00471158	0.00306715	0.00335464	0.00319427	0.00291309
	NAE 22:0	0.0626193	0.0517663	0.0625604	0.0571513	0.0563223	0.0499867	0.0650652	0.0412671	0.0574767	0.0594179	0.0434407	0.0500979	0.0490248	0.0512678
	NAE 24:1	0.0159926	0.0100378	0.00580557	0.0112825	0.0124856	0.014016	0.00739161	0.00261555	0.00777101	0.00807673	0.00921436	0.0100415	0.00836932	0.00997535
	NAE 24:0	0.0415799	0.0606013	0.052543	0.0640195	0.0494457	0.0406646	0.0405545	0.0372647	0.0440548	0.0515509	0.0336346	0.0347201	0.0366446	0.0290028
	PA 16:0/14:0	0.822534	0.592119	0.552165	0.588325	0.628361	0.595742	0.618905	0.443583	0.529345	0.475555	0.472565	0.501374	0.607386	0.508481
	PA 16:0/16:0	17.8673	14.4216	16.1835	13.7745	15.4946	15.8345	13.8482	15.0427	14.7511	13.8244	12.2579	13.6251	13.5267	13.0877
	PA 16:0/18:2	6.56248	5.77036	6.92085	4.67334	4.73606	5.60641	4.4913	4.67446	5.48063	4.16235	4.13235	5.34725	3.90201	5.16499
	PA 16:0/18:1	234.574	194.153	198.089	187.578	194.579	199.227	165.019	179.46	207.566	180.627	178.585	190.589	171.312	179.196
	PA 16:0/18:0	8.82658	7.01393	7.60686	7.15144	7.69457	7.54394	6.26117	6.92316	7.60466	6.66413	6.91682	6.76789	6.23897	6.20837
	PA 16:0/20:4	33.9966	27.4967	27.4748	29.7272	30.4482	29.0929	23.7248	28.4943	27.8661	29.3687	27.8864	24.348	25.866	26.0593
	PA 16:0/22:6	6.59265	5.34107	6.55655	5.57644	5.55718	5.92535	5.29539	6.00982	6.2449	6.31741	5.50674	5.96152	5.18793	5.74243
	PA 18:1/14:0	0.644513	0.561436	0.624367	0.534911	0.467568	0.483182	0.578264	0.682354	0.812233	0.673295	0.569518	0.669748	0.615555	0.560924
	PA 18:1/18:2	2.7372	2.47192	3.92639	2.18144	2.07215	2.66152	2.23804	2.80867	2.18809	2.05061	2.0174	2.7166	1.75742	2.35537
	PA 18:1/18:1	95.2746	78.4728	96.258	72.8522	79.0198	83.0456	69.1504	83.1858	87.9692	72.168	68.3735	74.4565	72.0723	73.496
	PA 18:1/18:0	189.554	160.818	169.48	162.239	170.011	167.824	131.163	148.004	170.542	151.786	150.314	150.922	147.24	145.858
	PA 18:1/20:4	14.0142	10.9167	14.4254	11.117	13.0176	12.0836	9.87411	13.0473	12.7183	11.3898	11.388	10.6913	11.3451	11.4254
	PA 18:1/22:6	1.32066	1.07214	1.57006	1.1379	1.23426	1.03642	0.752374	1.20384	0.950719	0.938537	0.994806	1.0461	0.850704	1.0384
	PA 18:0/18:2	11.209	9.56805	12.0477	8.71798	8.29087	9.89326	8.12914	9.18812	9.51788	7.19335	6.91731	8.72752	7.1903	9.51463
	PA 18:0/18:0	12.3237	9.16902	10.0738	9.51318	9.0687	9.77077	7.72782	8.58708	9.89436	9.32583	8.86155	8.38883	8.65699	8.87248
	PA 18:0/20:4	77.6086	57.8183	62.9751	64.2262	68.771	62.0401	52.4582	63.5503	65.7714	67.2021	58.9237	55.0557	61.9183	55.5761
	PA 18:0/22:6	6.1503	5.59694	6.10301	5.73505	6.24505	5.71421	4.8676	6.61474	5.59242	5.60335	5.2804	5.76137	5.04201	4.58679
	PC 16:0/14:0	33.0688	26.9237	30.5744	30.2944	26.7443	26.4048	27.7694	39.8782	26.4441	28.1355	22.9343	25.9801	30.1549	26.0588
	PC 16:0/16:1	207.788	142.403	176.754	206.128	177.067	156.342	165.502	256.846	167.635	171.393	162.886	144.266	208.457	151.739
	PC 16:0/16:0	3124.7	3005.64	3102.62	2859.33	2641.92	3086.84	2757.6	3082.31	2699.38	2700.56	2502.77	2519.43	3180.11	2867.57
	PC 16:0/18:3n-6	2.05215	0.949231	2.73809	1.813	1.44196	1.97373	1.92174	2.36781	1.18566	1.30685	0.879719	1.16353	1.89239	1.58838
	PC 16:0/18:2	165.979	111.839	157.757	107.521	92.6145	126.583	115.045	149.891	124.061	109.007	91.2288	116.008	101.066	118.471
	PC 16:0/18:1	2994.06	2254.03	2662.42	2360.64	2257.36	2126.99	2215.67	3148.22	2333.52	2280.25	2072.64	1914.42	2265.21	2369.2
	PC 16:0/18:0	319.813	231.289	271.651	275.852	246.801	247.354	249.736	330.775	258.088	261.04	239.141	219.404	251.095	254.499
	PC 16:0/20:5	3.43971	2.17881	2.69276	1.87339	0.838854	3.03983	2.7485	1.79145	2.40173	2.43787	2.13403	2.56828	2.83362	3.13448
	PC 16:0/20:4	289.198	217.846	233.692	241.496	228.894	207.439	231.206	322.129	229.284	248.279	212.022	180.597	247.182	222.105
†	PC 16:0/20:3n-3/6	112.488	73.7928	82.4918	36.7012	39.2528	71.1675	74.5238	48.7463	88.5768	33.3432	31.5426	63.2443	35.8566	77.4415
	PC 16:0/20:2n-6	28.3344	20.9129	27.4051	18.3344	15.1902	19.8292	27.4262	21.0071	25.472	14.9633	15.1516	17.906	15.5573	20.8877
	PC 16:0/20:1	146.852	93.0534	119.245	103.912	108.899	98.0111	96.6567	112.663	116.274	95.445	78.2103	99.7788	99.4432	101.361
	PC 16:0/20:0	9.45201	6.06085	6.7726	6.73564	6.46327	7.08229	6.9593	9.06381	7.90606	7.41709	7.30986	7.27159	7.19689	7.9798
	PC 16:0/22:6	169.375	123.464	155.959	142.458	135.031	124.73	124.973	180.903	134.313	129.178	115.66	114.266	127.544	130.889
	PC 16:0/22:5n-3	2.98096	2.03614	2.1436	2.2208	2.65313	3.76573	2.96267	4.04322	2.4676	3.11501	2.09067	2.8059	2.29931	3.62239
	PC 16:0/22:4	52.7693	38.0156	44.9082	45.3101	45.9464	34.3361	36.4551	57.0982	41.5628	49.1	37.8624	33.2584	36.7174	36.3223
	PC 16:0/22:1	8.83595	6.95745	7.7553	6.50114	6.81175	8.6498	6.84293	8.39123	6.56963	6.89919	6.99948	7.84388	7.46808	7.11452
	PC 16:0/22:0	1.23534	0.98138	0.792229	0.767109	1.10429	1.31396	1.02317	1.49752	1.32123	1.10106	1.07925	1.21703	0.916103	1.26596
	PC 16:0/24:1	2.40933	1.38248	2.21391	1.6925	1.76211	2.45737	1.49424	1.72962	2.16786	1.74841	1.78069	2.27275	1.78238	1.7864
	PC 16:0/24:0	2.30962	1.31643	1.21557	1.18185	1.65103	2.40585	1.44471	1.40634	1.62324	1.35371	1.59466	1.93286	1.38446	1.38452
	PC 16:0/26:1	0.909408	0.8628	0.523135	0.497447	0.907859	0.84006	0.359569	0.555829	0.715304	0.491423	0.663794	0.681841	0.530325	0.604418
	PC 16:0/26:0	0.283694	0.202644	0.234161	0.185012	0.220019	0.469842	0.152052	0.136224	0.353768	0.102733	0.198309	0.42205	0.124598	0.184045
	PC 18:2/16:1	2.02384	0.708333	3.59779	0.664783	0.275931	0.808725	2.24102	2.88864	1.39645	1.68804	0.575736	1.30269	1.13482	1.72949
	PC 18:2/18:2	5.29032	5.23676	9.19331	5.60706	4.81723	9.56125	6.34345	7.37951	6.62767	4.93045	3.68774	5.27456	4.54183	7.83731
	PC 18:2/18:1	32.1756	24.6803	32.1776	18.2234	18.7402	18.9109	26.2831	27.7175	26.0535	22.2104	14.979	20.6258	13.7801	20.2487
	PC 18:2/18:0	76.8357	55.9609	73.1164	55.9969	49.9458	58.3779	62.908	68.2696	57.009	44.7874	49.8816	53.2821	52.5707	59.3959
	PC 18:2/20:4	6.92085	4.29951	8.95492	5.12776	4.53169	5.25245	4.48451	7.14256	5.6018	4.16044	3.85251	4.12428	5.41183	4.34711
	PC 18:2/20:3n-3/6	0.859629	1.29075	0.746913	0.747785	0.248203	0.35123	0.85764	0.149593	0.875553	0.336939	0	0.521846	0.112091	0.121936
	PC 18:2/22:6	0.992362	0.768219	0.786891	0.279065	0.455976	0.611059	0.341078	1.32404	0.215001	0.63145	0.304595	0.786449	0.0494355	0.496332
	PC 18:1/14:0	5.0729	4.27433	4.2413	4.77706	5.78273	3.8743	3.6272	4.01158	4.61381	4.559	3.40697	4.10374	4.10944	5.34318
	PC 18:1/16:1	31.3456	18.1347	26.3159	28.3408	23.1112	22.2241	25.513	38.2922	26.2437	27.8698	22.4996	18.8748	28.4883	20.4459
	PC 18:1/18:1	360.699	341.455	363.046	322.783	299.271	327.592	280.964	373.79	291.341	296.304	252.087	268.203	321.075	309.942
	PC 18:1/18:0	1824.06	1428.02	1575.4	1447.93	1477.3	1398.17	1372.75	1833.78	1515.05	1361.84	1301.39	1252.64	1399.14	1370.55
	PC 18:1/20:4	88.6527	69.445	82.1361	71.9394	70.9296	67.2253	65.1081	100.123	76.7916	68.7195	65.1079	57.4101	82.0272	69.9455
†	PC 18:1/20:3n-3/6	14.6759	13.6836	12.9602	6.01424	4.28789	12.6424	10.7256	8.25938	12.6995	5.06679	5.6225	9.65596	4.22263	15.5476
	PC 18:1/20:2n-6	1.27438	1.83208	3.17659	0.918226	0.696078	0.722143	1.99774	0.992345	1.33706	1.15097	0.888256	2.47363	1.30157	1.55924
	PC 18:1/20:1	47.8119	36.6047	46.7596	36.0711	43.1667	39.7079	37.0808	51.7373	43.2901	32.9557	31.93	35.761	31.2519	38.4386
	PC 18:1/20:0	41.4894	28.8173	29.9185	34.4294	32.5959	32.6521	32.461	36.4827	38.4146	32.7201	31.5769	32.6324	31.3887	34.4316
	PC 18:1/22:6	32.733	23.5452	32.5889	26.7503	23.4946	24.3882	25.8345	44.4784	27.506	26.6442	20.3073	20.73	27.871	30.6186
	PC 18:1/22:4	4.66214	1.90507	4.27052	3.01639	2.85821	1.57039	1.89526	5.46543	2.5767	3.123	3.85284	1.76762	2.54725	3.8323
	PC 18:1/22:1	30.7324	25.3226	25.0773	22.2161	26.2825	28.5535	24.7257	25.2809	24.5452	21.0761	21.2646	24.3567	23.9682	24.9666
	PC 18:1/22:0	34.666	23.7127	21.7281	22.7369	25.3293	29.8637	23.4739	23.5876	28.365	21.1946	27.7922	29.4175	27.2272	26.4292
	PC 18:1/24:1	32.0012	23.0786	24.1371	20.7394	23.9779	25.5758	21.1819	21.6766	24.5358	18.2113	22.7091	26.5196	23.0028	22.8114
	PC 18:1/24:0	32.8095	23.4962	19.8308	21.8971	25.5588	31.9571	24.1325	24.8818	30.4025	20.3581	27.8587	33.3295	28.2928	28.4412
	PC 18:1/26:1	4.23462	2.73329	2.87654	2.3609	2.96884	4.45662	2.57154	2.79953	3.36658	2.79973	3.06201	3.68917	3.22885	2.95928
	PC 18:1/26:0	1.54313	0.63747	0.806325	0.718672	1.16392	1.28885	0.979485	1.1597	1.3754	0.840246	1.20966	1.41313	0.886733	1.33955
	PC 18:0/14:0	1.14614	1.37398	2.73577	3.12466	2.83318	2.36247	2.81957	2.02988	2.30854	2.49471	1.64372	2.03257	2.46925	2.29408
	PC 18:0/16:1	42.3681	32.35	40.1343	35.5535	30.6487	32.5024	34.5104	49.4196	32.0686	34.9163	30.7087	27.72	32.295	31.9879
	PC 18:0/18:0	13.533	10.6269	12.5077	13.134	10.1308	12.2275	11.7426	13.88	11.6704	10.6809	9.46469	11.1992	13.6543	11.7016
	PC 18:0/20:4	184.837	138.217	147.42	166.617	157.194	126.972	129.196	202.093	142.712	151.151	132.951	110.996	142.901	141.76
†	PC 18:0/20:3n-3/6	47.0758	39.2608	45.3879	19.2456	17.6282	38.2581	36.5701	23.4225	38.1555	15.9792	18.0198	36.0809	18.5301	41.2307
	PC 18:0/20:2n-6	11.3234	10.0943	11.2621	7.24778	6.05949	6.88474	6.47067	8.33269	6.35373	6.35334	6.6621	4.3541	6.35435	8.82565
	PC 18:0/20:1	94.8852	64.3886	78.8729	73.1531	72.1096	69.5056	70.9694	100.231	78.8023	72.6603	69.8166	66.1997	73.0546	75.059
	PC 18:0/20:0	1.72383	1.36971	1.19462	1.21386	1.3414	1.39106	1.44019	1.85712	1.66976	1.60401	1.59725	1.58668	1.47507	1.71672
	PC 18:0/22:6	78.4781	64.2098	80.8798	56.3696	74.8428	53.194	64.2204	94.0597	68.8448	68.4728	62.7479	59.532	64.8987	62.9531
	PC 18:0/22:4	27.6146	17.696	25.4943	24.7283	22.2881	18.954	19.7653	36.8171	20.6496	26.5963	24.6943	18.3953	26.5488	23.1775
	PC 18:0/22:1	3.28214	1.59502	2.1867	2.37507	2.12615	2.57942	1.73032	3.55299	2.99075	2.27575	2.12804	2.1793	2.66167	2.07095
	PC 18:0/22:0	0.543354	0.295689	0.301113	0.232069	0.332331	0.549724	0.240484	0.229985	0.237559	0.251375	0.230117	0.454655	0.320255	0.319253
	PC 18:0/24:1	1.57336	1.09828	0.935194	1.20949	1.35285	1.63087	1.18852	0.91967	0.971682	0.931921	0.908064	1.28177	0.995656	1.0733
	PC 18:0/24:0	0.711041	0.37813	0.281672	0.35108	0.515288	0.618164	0.294924	0.117868	0.194245	0.259898	0.276384	0.455166	0.300516	0.415299
	PC 20:4/16:1	5.10948	4.77402	3.81145	4.48174	4.033	4.26173	6.91421	8.03091	4.65081	3.09747	4.34792	3.0062	3.94472	4.09312
	PC 20:4/20:4	3.43705	3.00397	1.666	1.82768	3.01508	1.40057	1.55551	4.38409	2.1349	2.36145	2.16866	1.25268	3.64393	1.4615
†	PC 20:4/20:3n-3/6	2.82446	3.91976	3.89285	0.431736	0.56691	2.9054	4.00197	0.89621	2.018	0.967477	0.907716	2.54906	0.665931	4.27329
	PC 20:4/22:6	13.9023	9.56991	11.9056	9.96708	8.37164	9.20947	8.94448	14.2114	9.34791	9.98802	7.91407	8.86915	11.8062	8.24045
	PC 22:6/22:6	6.06005	3.60607	5.20343	3.93152	2.98078	4.86469	4.4681	4.04884	4.77623	2.63638	2.60637	4.24968	4.84023	1.82065
	PC 14:0/16:0	35.0128	31.3701	35.6043	33.4122	22.077	29.9473	27.232	37.1247	28.4582	25.9229	26.7956	28.4773	30.943	32.0848
	PC 14:0/18:1	7.94785	4.89442	6.94941	6.73906	5.6581	4.37908	6.27695	5.3145	4.94099	5.07715	3.13184	7.09882	4.9652	5.89463
	PE 16:0/16:1	8.65005	7.25982	7.34652	7.54385	6.07439	8.07114	6.10478	6.45101	6.61914	5.19144	6.4988	6.76921	6.18878	5.7591
	PE 16:0/16:0	11.1576	8.638	8.27638	10.9857	9.88114	10.0194	8.77422	10.7554	11.0031	10.9415	7.37215	7.15216	9.89081	10.1699
	PE 16:0/18:3n-3	0.659196	0.340077	1.1023	0.518153	0.160374	0.229701	0.361658	0.460544	0.374777	0.394404	0.243064	0.626216	0.289128	0.243691
	PE 16:0/18:2	20.0316	15.0009	17.3538	11.6855	10.5061	16.1391	12.9522	13.5767	14.1817	9.71613	10.8192	16.5846	11.2561	14.2371
	PE 16:0/18:1	276.235	208.283	228.531	213.48	226.702	238.296	191.331	213.384	198.936	203.689	196.457	193.171	210.955	197.169
	PE 16:0/18:0	13.1381	12.2798	14.0036	11.3541	11.4731	15.4096	14.4653	15.0172	12.9275	13.4871	12.3523	10.9198	12.5993	9.0014
	PE 16:0/20:5	2.19957	1.35761	1.0174	0.799967	0.723116	1.40446	1.6569	1.12593	1.40606	1.10106	0.61199	1.56217	0.993474	1.90899
	PE 16:0/20:4	155.905	118.786	107.221	131.443	131.133	127.209	108.347	135.478	114.265	132.902	135.938	97.6678	130	110.841
†	PE 16:0/20:3n-3/6	22.2819	20.7289	17.7911	9.35898	10.3098	19.2577	16.6621	10.5329	19.7575	7.61496	7.73275	16.3595	10.0245	18.5862
	PE 16:0/20:3n-9	2.79548	2.27308	1.27331	2.3593	2.37009	2.90294	1.89212	3.0818	2.28767	3.20179	2.97651	1.49977	3.25353	2.34704
	PE 16:0/20:1	20.6964	14.8391	18.507	15.977	19.0076	20.9165	11.8074	17.8529	17.5418	17.0848	15.4017	15.7144	13.5593	15.6089
	PE 16:0/20:0	0.156162	0.263911	0.0863896	0.128656	0.105572	0.366299	0.120984	0.0806518	0.220206	0.140009	0.236729	0.119332	0.214793	0.144892
	PE 16:0/22:6	96.9418	78.3461	82.4136	79.7016	78.637	79.5112	70.5645	76.1273	76.2994	71.6915	76.9992	65.5584	79.4659	68.275
	PE 16:0/22:5n-3	3.6495	3.30406	2.8804	3.09731	2.54878	3.61876	2.72282	3.22468	3.03096	2.14962	3.14449	3.16955	2.90986	3.1872
	PE 16:0/22:5n-6	2.95439	2.37919	3.14782	2.3878	3.64522	2.41661	2.40936	4.91131	3.18978	3.58363	2.37175	1.40912	3.62686	3.72622
	PE 16:0/22:4	56.3612	42.4886	37.5527	37.6199	44.9218	44.7049	33.4281	41.6128	39.5073	43.0727	40.0658	34.7249	45.9135	33.2996
	PE 16:0/22:1	0.18356	0.317331	0.316636	0.259548	0.216058	0.137065	0.133279	0.277347	0.312346	0.330607	0.266329	0.240513	0.295986	0.176347
	PE 18:2/16:1	0.860667	0.454817	1.35171	0.284422	0.317489	0.96766	0.457089	0.738617	0.236789	0.154806	0.388858	0.684964	0.67677	0.623769
	PE 18:2/18:2	17.2838	13.2491	23.8832	9.82087	7.99567	15.5443	11.647	12.5381	13.4145	8.27944	6.66904	13.7287	7.4084	13.1456
	PE 18:2/18:1	36.3855	32.1993	46.1246	20.0552	26.9409	37.1934	26.5865	26.8677	29.5043	23.3024	19.3452	31.853	20.818	30.2471
	PE 18:2/18:0	45.3486	36.2511	48.3688	31.3103	28.8028	42.2885	33.6771	33.673	35.2877	27.2263	27.4633	31.1115	26.7717	34.4659
	PE 18:2/20:4	6.57215	5.6181	6.48238	4.62567	4.75399	6.20117	4.05581	6.05772	4.13301	4.81929	3.94628	4.5751	5.17941	5.34706
	PE 18:2/22:6	1.95433	2.03018	3.04676	1.75493	1.34652	1.58904	1.84903	1.98621	1.64032	1.27633	1.14422	1.45359	1.41702	1.97857
	PE 18:1/14:0	0.754027	0.424176	0.38233	0.0677352	0.255293	0.401383	0.192063	0.153585	0.0540415	0.0439877	0	0.299003	0.508194	0.314159
	PE 18:1/16:1	17.5512	12.6474	16.2561	12.9712	11.6352	17.1191	10.2584	15.7831	13.3569	11.5426	12.4546	12.1741	12.267	14.7839
	PE 18:1/18:3n-3	0.906608	0.453631	0.651881	0.0627227	0.322758	1.28693	0.284109	0.487778	0.875469	0.558668	0.341082	0.471716	0.916622	0.859509
	PE 18:1/18:1	351.683	290.04	382.102	288.609	286.709	292.745	253.213	346.746	304.158	273.588	244.42	257.277	288.901	296.951
	PE 18:1/18:0	818.505	637.69	678.876	618.614	661.263	733.373	510.406	656.761	599.7	607.394	580.182	592.214	623.709	555.706
	PE 18:1/20:5	14.3159	8.72743	15.0164	7.70126	7.18981	13.3051	7.204	11.1273	11.2226	6.59585	6.76482	11.2512	6.86254	9.94115
	PE 18:1/20:4	193.092	157.579	167.414	177.43	174.7	161.723	124.411	191.84	144.152	163.789	146.539	128.325	187.489	138.506
†	PE 18:1/20:3n-3/6	24.1372	21.4031	23.8858	10.9232	11.6532	26.4743	19.2074	12.0978	22.0379	12.5353	9.92764	19.4315	7.87675	18.6786
	PE 18:1/20:3n-9	4.76218	4.17059	2.94549	6.04367	4.9682	3.61382	1.07371	5.94492	3.59384	5.5618	4.31859	3.76127	4.49787	3.22079
	PE 18:1/20:1	41.7161	35.5247	41.2516	32.2961	34.6938	39.3741	24.1444	34.8604	33.9247	32.1692	35.636	31.4717	33.2967	31.9803
	PE 18:1/20:0	10.183	7.73034	7.32814	7.84745	8.72553	9.98506	6.45987	7.14433	8.17894	7.29837	7.69778	7.88135	8.08629	7.62381
	PE 18:1/22:6	25.0878	19.145	23.2856	19.0155	20.9104	22.9425	19.3995	24.7261	20.8973	21.467	19.9709	17.0074	21.9404	19.9713
	PE 18:1/22:5n-3	0.964705	1.10506	0.805517	1.80797	0.504542	1.6167	1.67612	1.43809	0.747157	1.49316	0.396773	1.65093	0.729682	1.9859
	PE 18:1/22:5n-6	0.677084	0.993584	1.00013	1.44234	0.406886	1.47783	0.186346	0.806244	0.568223	1.57365	1.13453	0.384488	1.09552	0.915768
	PE 18:1/22:4	22.4503	19.1196	18.4625	21.1229	17.6997	19.6272	13.7078	21.0491	16.9376	18.6698	15.738	13.5445	19.8934	14.4173
	PE 18:1/22:1	4.48433	3.80324	5.2893	3.96005	3.72759	5.21821	4.21851	4.51526	4.25442	4.01198	4.51134	4.20419	4.02212	3.47464
	PE 18:1/22:0	3.65871	2.95598	3.2856	2.73028	2.7462	4.40147	2.50369	2.54707	3.17176	2.59334	3.04324	3.01748	3.05161	2.53751
	PE 18:1/24:1	1.85405	1.71299	2.03565	1.70068	1.85853	2.16693	1.60907	2.05689	1.90893	1.53938	1.80364	1.9565	1.50345	1.49921
	PE 18:1/24:0	2.51442	2.12902	2.20333	2.22625	2.14712	3.34938	2.25264	1.96826	2.71017	1.93233	2.49558	2.63645	2.10514	1.91746
	PE 18:1/26:1	0.134123	0.0869989	0.0918483	0.129784	0.0769871	0.122468	0.081754	0.104616	0.0964408	0.102848	0.134076	0.133093	0.0995387	0.0985303
	PE 18:0/16:1	15.3845	10.7525	13.1815	10.9163	10.9304	13.0347	10.6376	9.75311	9.1209	13.3962	8.13448	10.4764	13.0118	8.46659
	PE 18:0/18:0	3.3111	2.58201	2.85986	2.67543	2.53604	2.91276	2.61597	3.84536	2.35507	2.68207	2.52966	2.23963	2.71487	2.4093
	PE 18:0/20:5	4.7285	4.22855	5.12939	1.79186	1.19905	4.12675	2.40067	2.50368	3.18339	1.41391	2.00232	3.14745	1.85506	3.08651
	PE 18:0/20:4	753.455	640.985	678.79	704.745	709.842	695.578	570.568	748.979	653.898	691.57	657.483	541.044	730.874	616.075
†	PE 18:0/20:3n-3/6	77.2045	68.8194	73.0365	28.88	27.349	74.284	57.9359	28.9565	67.962	29.3795	29.8028	60.8552	28.9974	66.4954
†	PE 18:0/20:3n-9	13.0839	10.0331	10.5073	16.8297	14.125	9.37499	7.17656	16.1022	10.3768	17.0798	15.024	10.4176	16.9492	10.1253
	PE 18:0/20:1	59.6684	45.4532	48.4314	44.2627	54.2315	58.1079	38.0042	51.9428	48.1323	48.9676	48.6709	46.1596	51.705	45.7001
	PE 18:0/20:0	0.17838	0.15804	0.20611	0.255912	0.203169	0.315028	0.166043	0.148783	0.112714	0.130079	0.223919	0.19994	0.182309	0.113949
	PE 18:0/22:6	490.599	434.927	406.052	406.046	407.869	427.057	350.39	437.711	397.033	405.395	382.997	368.329	422.427	400.956
	PE 18:0/22:5n-3	6.30105	6.1045	6.71432	6.47316	4.4687	7.50133	6.60042	5.18047	6.35698	5.95528	4.75935	5.62441	5.20429	6.67252
	PE 18:0/22:5n-6	9.73221	5.48183	6.93132	9.42499	10.5744	8.0828	5.61531	12.0759	7.1895	11.169	9.22864	5.7167	9.59523	6.43709
	PE 18:0/22:4	238.083	197.401	194.983	198.202	225.844	213.886	162.525	195.786	182.976	218.545	196.762	162.02	209.87	177.665
	PE 18:0/22:2	0.879265	0.440417	0.895149	1.19451	1.08619	1.00609	0.472411	1.47655	0.635796	1.22953	1.16596	0.603408	1.23051	0.465976
	PE 18:0/22:1	1.27164	0.989291	1.28312	1.85203	1.59746	1.4783	0.930504	2.14979	1.18025	1.78938	1.74631	1.10303	1.82847	1.10929
	PE 20:4/16:1	7.6695	4.51685	5.10398	6.13414	6.47578	5.94794	4.29126	7.09068	4.6708	6.59992	6.08271	5.44788	7.03629	5.6225
	PE 20:4/20:4	1.5818	1.12669	1.63155	1.14334	1.71663	0.8278	1.32886	2.24563	1.36115	0.875818	1.01727	0.824083	1.44633	0.652374
	PE 20:4/20:3n-3/6	58.2995	37.7264	41.3057	26.2543	22.4653	48.4315	26.4771	25.5631	40.9847	20.8	19.8131	35.5711	29.0367	32.4287
	PE 20:4/22:6	8.22821	4.70206	5.39223	6.69077	5.56597	7.08895	2.57636	7.04732	5.77418	5.0709	4.58874	4.07977	6.16846	4.66889
	PE 20:4/22:5n-6	1.81646	0.710954	0.871048	1.49621	1.27484	0.803586	1.11169	1.05039	0.561247	0.148955	0.738952	0.95393	1.73831	0.353299
	PE 22:6/16:1	1.80789	0.910591	1.35875	1.58311	0.975062	1.54726	0.70217	1.03358	0.867362	1.66149	0.901253	0.772995	1.87911	0.925808
	PE 22:6/20:3n-3/6	1.94333	2.70569	3.74576	1.17738	1.43185	3.31163	2.39165	1.01133	2.99506	1.18168	0.745498	2.10191	1.58174	2.11753
	PE 22:6/20:3n-9	0.889753	0.43216	0.825239	1.10291	1.05107	0.690762	0.726142	1.61971	1.21268	0.97157	1.88665	0.637838	1.5809	1.16919
	PE 22:6/22:6	10.1987	8.87382	10.491	8.61072	8.02973	8.8473	11.3532	11.9699	9.93914	8.66308	6.63063	8.43684	10.724	9.28619
	PE 22:6/22:5n-3	1.30042	1.37471	1.46045	1.32712	1.73518	1.56351	1.30134	1.0674	1.87791	1.26085	1.1045	1.21388	1.25357	1.29235
	PG 16:0/16:0	8.16957	6.16822	6.17461	6.36192	6.51054	6.88766	5.86949	6.94464	6.74164	6.20232	5.80576	6.13516	6.4868	6.61905
	PG 16:0/18:1	19.8281	14.5513	17.9192	15.3905	18.7865	16.3854	14.0626	19.0295	16.5645	16.7012	15.5929	13.9329	16.4835	15.5351
	PG 16:0/18:0	0.438287	0.413825	0.400028	0.364775	0.468938	0.34718	0.270494	0.466501	0.38836	0.380716	0.471082	0.393782	0.264457	0.379834
	PG 16:0/20:4	1.74227	1.37612	1.6069	1.74697	1.57386	1.47072	1.40117	2.0702	1.59008	1.81116	1.47649	1.11659	1.78512	1.45761
	PG 16:0/20:3n-3/6	1.27566	1.07088	1.17932	0.669259	0.551954	1.42846	1.06171	0.495646	1.54463	0.394234	0.384921	1.45589	0.686179	1.41168
	PG 18:1/18:1	1.81155	1.71295	2.42907	1.86309	2.23611	2.01725	2.22299	2.75795	1.64016	2.10392	1.6913	1.74516	1.97403	1.81069
	PG 18:1/18:0	1.71413	1.52214	1.45295	1.38919	1.80587	1.37706	1.03068	1.64195	1.79602	1.18088	1.33021	1.41218	1.2607	1.4807
	PG 18:1/20:4	0.307957	0.276297	0.411436	0.370054	0.237917	0.279464	0.271737	0.291983	0.345713	0.437128	0.36209	0.187436	0.403553	0.342083
	PG 18:1/20:3n-3/6	0.314967	0.237283	0.267313	0.0639047	0.09621	0.240963	0.224888	0.219688	0.111838	0.163753	0.0527582	0.171127	0.115115	0.342001
	PG 18:0/20:4	3.30691	2.64912	2.85337	2.83409	2.59927	2.72833	2.32401	3.40779	2.91862	2.45503	2.2855	2.269	2.68959	2.53772
	PI 16:0/16:0	25.717	28.6949	31.3847	26.2879	19.8103	28.3259	31.0157	27.4016	25.4776	32.7479	26.5685	29.4864	29.3696	27.328
	PI 16:0/18:1	29.4776	31.6479	35.3725	26.7774	31.544	30.9766	25.3117	37.2725	32.4587	29.5046	24.5725	32.2636	25.0115	24.8596
	PI 16:0/18:0	9.20382	16.972	16.1139	13.223	14.6417	13.2296	12.1812	10.0147	14.291	12.8163	11.385	11.0829	9.87723	9.91937
	PI 16:0/20:4	96.8841	80.6383	99.3014	102.691	102.8	84.7358	85.8706	110.924	108.282	100.564	88.1823	88.3207	96.3204	82.9789
†	PI 16:0/20:3n-3/6	6.46766	5.2549	4.10364	1.17911	2.67829	8.46852	5.424	5.77969	6.69357	2.14765	2.17396	6.70214	2.02379	5.43637
	PI 16:0/20:3n-9	0.538096	0.999665	0.0840687	1.2647	0.767648	1.48388	0.849778	1.117	0.898269	0.432995	0.240809	1.09453	0.687439	1.459
	PI 16:0/22:6	3.83528	3.54565	3.24607	3.35138	3.26844	2.76444	2.64946	4.02123	3.971	2.73814	3.35463	4.77339	3.80318	2.82986
	PI 18:1/18:1	10.735	8.69338	11.428	8.50229	7.43888	11.8406	8.6634	12.7254	10.9994	9.90339	8.78498	12.5686	7.36648	8.18855
	PI 18:1/18:0	23.2068	23.9475	24.7745	29.7793	28.1191	27.7423	22.9897	24.6465	28.7283	29.3529	23.3078	29.5305	23.6289	23.6418
	PI 18:1/20:4	67.0584	62.3376	69.1977	66.8686	67.4205	69.5356	68.5256	94.2432	68.9057	71.4632	66.0391	60.4226	67.6008	57.4578
	PI 18:1/20:3n-3/6	3.82521	4.13922	3.94479	1.15144	1.13067	5.53824	2.02396	2.02035	2.59536	1.82544	0.684714	2.11264	1.71622	2.04187
	PI 18:0/18:2	4.24183	2.46725	5.03472	2.47611	3.01971	3.19858	3.74208	4.98907	5.26471	2.84204	2.33209	4.23234	2.2712	3.2363
	PI 18:0/20:4	374.641	354.99	348.091	396.658	405.339	365.802	368.834	420.974	398.87	406.747	385.928	358.766	353.945	350.28
†	PI 18:0/20:3n-3/6	17.6562	14.6882	19.3558	5.54472	8.20461	17.2515	12.6912	8.24688	20.398	8.42273	6.70599	17.7101	6.16316	17.8099
	PI 18:0/20:3n-9	1.76538	2.11469	1.71378	2.35121	0.923853	1.2747	1.73346	3.77216	1.65794	1.56314	2.24159	2.1656	2.30246	1.4211
	PI 18:0/22:6	11.6646	13.4328	19.9428	13.7088	10.4603	15.7153	15.6764	19.0265	15.8883	12.3288	13.3891	18.1198	18.5061	14.5464
	PS 16:0/16:0	0.556735	0.396738	0.474281	0.600712	0.373588	0.403079	0.334367	0.488952	0.376929	0.537445	0.472137	0.455576	0.544914	0.390736
	PS 16:0/18:2	0.828014	0.603895	0.685885	0.59519	0.470546	0.497433	0.581192	0.698215	0.516334	0.501986	0.37561	0.608011	0.64563	0.598505
	PS 16:0/18:1	86.4334	63.9581	75.9979	73.1352	69.081	67.4008	63.9742	95.5964	65.3162	71.7751	63.2267	56.682	77.7878	64.0203
	PS 16:0/20:4	13.3188	10.6354	11.859	13.151	12.2635	10.9979	11.0125	17.0592	10.203	13.0131	11.4047	9.03511	13.7664	10.5351
	PS 16:0/22:6	31.3595	30.2012	29.4626	29.8989	19.4232	31.5694	34.545	37.3615	26.0086	30.386	24.5338	23.7051	39.056	29.7448
	PS 18:2/18:1	2.82955	1.98052	2.82591	2.12564	1.90927	2.15112	1.89945	2.95378	2.07054	1.79553	1.56775	2.04721	2.10561	2.07608
	PS 18:2/18:0	7.41877	5.56312	7.88196	4.86655	4.36817	5.66365	5.61809	6.4062	5.57281	4.74586	4.00627	5.54754	4.92606	4.64256
	PS 18:2/22:6	0.562738	0.528443	0.594808	0.339628	0.416691	0.526098	0.527861	0.416462	0.494955	0.42441	0.388692	0.44649	0.42959	0.470654
	PS 18:1/16:1	2.62951	1.84366	2.35801	2.20418	2.2067	2.30615	1.76611	3.06511	2.17545	2.11496	1.89804	1.80098	2.31964	2.08439
	PS 18:1/18:3	1.68155	1.1092	1.34216	1.51722	1.50433	1.35802	1.08848	1.78569	1.50389	1.53311	1.17015	1.23122	1.45633	1.38617
	PS 18:1/18:1	297.165	214.528	271.912	213.698	197.851	228.659	212.04	247.482	221.773	198.05	186.158	196.212	217.566	203.323
	PS 18:1/18:0	697.203	533.302	551.057	505.047	520.583	543.129	482.694	472.14	488.396	457.071	446.55	444.054	503.314	444.629
	PS 18:1/20:4	35.8175	26.4454	34.3169	30.0779	28.5895	27.9929	27.2267	34.5987	26.5285	27.4023	25.5039	22.6298	30.1272	24.7
	PS 18:1/20:3	11.3933	8.82464	9.68675	8.77435	8.54609	8.86015	9.9749	8.46796	9.53567	7.89667	7.58732	7.50077	8.9291	8.15607
	PS 18:1/20:1	11.7326	8.37858	9.81789	8.51338	9.02861	9.34441	7.71308	8.61369	8.18422	7.42865	7.05378	8.53246	8.76297	8.02619
	PS 18:1/20:0	14.8048	11.3349	10.2715	12.2784	11.2495	12.8024	10.0422	9.56761	11.0916	10.7383	10.5236	10.9024	11.2823	10.0561
	PS 18:1/22:6	51.7399	37.2292	48.0685	41.2498	37.4315	39.6737	39.3852	49.3671	39.82	39.1648	35.4093	29.5825	43.0511	37.3383
	PS 18:1/22:5	5.129	3.96149	4.786	4.68028	3.88711	3.95262	3.87984	4.9036	3.92122	3.55242	3.66603	3.02165	4.59236	3.8147
	PS 18:1/22:1	13.7064	11.4278	10.3233	10.897	11.1582	12.3502	10.5761	9.78236	9.70734	9.51358	9.75274	9.55948	10.7896	9.85447
	PS 18:1/22:0	12.0018	10.223	8.19848	10.6156	9.79992	11.0465	9.91084	7.49634	8.90526	8.44323	8.70557	8.91815	9.31209	8.48084
	PS 18:1/24:1	6.09984	4.62776	4.33725	5.23177	4.96425	5.42609	4.98667	3.63115	4.13572	3.77958	4.11279	4.28669	4.76924	3.71726
	PS 18:1/24:0	3.71817	2.99034	2.45795	2.76087	2.89936	3.25123	2.44325	2.17336	2.82489	2.577	2.82079	2.6401	2.82415	2.36213
	PS 18:0/16:1	10.8246	7.60691	10.0953	8.01052	7.57002	7.85688	7.0873	8.40697	5.99616	6.20533	6.03321	5.92127	6.78479	5.52563
	PS 18:0/20:5	1.09319	0.829576	1.04079	0.674742	0.815067	1.05783	0.674275	0.838944	0.948063	0.676214	0.690778	0.937694	0.650046	0.938065
	PS 18:0/20:4	156.635	110.058	122.186	113.416	117.28	107.513	106.865	121.017	108.114	108.329	108.003	91.7287	118.723	98.5249
	PS 18:0/20:3	52.1986	36.484	39.6377	24.7292	24.6689	38.2325	33.4992	26.1618	34.5456	25.7823	24.2944	32.5878	27.1355	35.3179
	PS 18:0/20:1	52.3733	36.4791	37.2402	37.1372	39.5937	44.1778	32.526	36.5511	39.628	38.2577	35.6773	39.419	39.8625	34.0145
	PS 18:0/22:6	1715.26	1186.63	1344.08	1263.1	1202.88	1259.05	1230.39	1428.63	1257.54	1306.2	1210.7	1107.15	1452.61	1252.77
	PS 18:0/22:5	174.657	121.349	129.485	129.412	120.269	120.88	117.622	136.854	123.717	125.524	119.086	103.032	139.169	123.988
	PS 18:0/24:0	0.346234	0.343913	0.280708	0.355475	0.346571	0.338897	0.389202	0.362125	0.409842	0.369919	0.377548	0.238209	0.34338	0.344733
	PS 20:4/22:6	2.19066	1.52029	1.90758	2.29047	2.1169	1.8573	1.88088	2.51833	1.71307	2.13843	1.73169	1.33254	2.55154	2.1338
	PS 22:6/20:1	3.914	3.00842	3.5198	2.99946	3.08361	3.30518	3.01818	3.23795	3.04663	3.06766	2.91952	2.85822	3.40104	3.31759
	PS 22:6/20:0	1.42242	1.38426	1.38367	1.10171	1.09715	1.29737	0.990824	1.41109	1.26357	1.22585	1.30575	1.18512	1.19971	1.45979
	PS 22:6/22:6	4.81056	3.01161	3.92873	2.83997	2.99652	3.08559	2.98308	4.02876	3.01357	2.85337	2.81902	2.34142	3.74679	2.99484
	PS 22:6/22:1	1.27504	0.920917	0.8841	0.765695	0.862567	1.11272	0.763433	0.962355	0.923762	0.770041	0.926023	0.88686	1.00768	0.731123
	SM 18:1/12:0	0.13193	0.158208	0.12414	0.138797	0.139356	0.134391	0.15902	0.128622	0.128125	0.149023	0.134122	0.120955	0.12001	0.121806
	SM 18:1/14:1	0.0133112	0.0154138	0.0136746	0.0166073	0.0136247	0.0146479	0.0131615	0.00752865	0.0160291	0.0161772	0.0122539	0.00919303	0.0155686	0.00943321
	SM 18:1/14:0	0.424534	0.365397	0.475145	0.40434	0.348905	0.416157	0.364729	0.417701	0.323369	0.387927	0.347419	0.327673	0.33848	0.342525
	SM 18:1/16:1	0.710054	0.62222	0.544977	0.638793	0.595712	0.662781	0.612969	0.513394	0.54543	0.625344	0.553967	0.527343	0.574972	0.557923
	SM 18:1/16:0	75.9514	70.4532	75.8032	67.9129	65.2758	65.2902	65.9775	70.0009	61.0771	64.8443	63.1482	58.4278	59.8118	58.0438
	SM 18:1/18:1	189.709	171.47	112.466	160.779	158.469	149.083	151.942	119.442	161.867	164.368	148.098	133.7	144.737	149.391
	SM 18:1/18:0	593.192	567.219	514.885	529.946	521.25	466.46	541.427	561.235	512.611	554.941	484.411	431.489	502.063	453.638
	SM 18:1/20:1	6.1703	5.49252	3.84228	5.20545	5.06327	4.45923	5.01999	4.09201	4.91861	5.20915	4.65283	4.30578	4.8215	4.50689
	SM 18:1/20:0	73.1085	63.5365	61.0689	57.7288	58.7739	57.7851	56.4031	62.1512	57.1728	55.6697	51.9497	53.1373	55.6388	51.7853
	SM 18:1/22:1	13.9817	11.7673	11.752	11.1016	11.1494	10.7947	11.2393	11.708	10.9384	11.5838	10.4327	10.5434	10.3139	10.1335
	SM 18:1/22:0	37.7864	33.8499	28.5049	30.2159	32.1688	35.4235	27.8943	27.9348	28.4033	30.9477	26.4328	33.1391	28.4233	26.1335
	SM 18:1/23:0	9.54125	8.64619	7.43571	7.26538	8.00579	8.3731	6.50327	6.75444	6.55344	6.72386	6.28739	6.96947	6.52669	5.82628
	SM 18:1/24:2	9.72584	9.05946	9.4096	7.28831	6.89041	8.49802	8.28591	7.53127	8.23659	7.14822	7.01595	8.30582	6.93329	7.72337
	SM 18:1/24:1	204.706	177.428	170.392	163.22	176.379	184.79	155.165	158.685	162.271	158.873	148.69	174.731	151.567	148.888
	SM 18:1/24:0	23.1806	19.4567	15.7067	17.7064	19.6663	22.5358	16.5451	17.0999	19.3698	19.049	18.0249	22.147	18.3865	16.1888
	SM 18:1/26:1	1.19378	1.03988	0.877491	0.911689	1.02847	1.09276	0.879985	0.866862	0.90109	0.943933	0.872347	0.946702	0.876203	0.845996
	SM 18:1/26:0	0.116058	0.106834	0.0655369	0.0771599	0.0701766	0.0769668	0.0885537	0.0644698	0.0694342	0.073625	0.0688305	0.0755675	0.0825197	0.0504654
	Sulfatide 18:1/18:0	11.435	11.5533	13.5703	14.6349	12.7926	10.3534	9.55175	16.7755	14.8613	15.3477	11.0913	13.4479	22.2472	17.7064
	Sulfatide 18:1/22:1	1.88431	2.26984	0.81861	1.34369	1.10506	2.30586	1.42584	2.15888	2.03548	2.50593	1.92297	1.47933	1.70892	1.94747
	Sulfatide 18:1/22:0	5.90053	6.30861	5.70957	8.92006	7.54798	4.68636	5.37833	7.00195	7.86602	4.84621	5.37012	5.5139	6.63059	6.28488
	Sulfatide 18:1/24:1	33.569	27.6839	28.3606	32.9638	34.5403	19.5999	25.3953	23.9857	24.8131	22.2351	19.8539	23.1913	25.4137	26.6089
	Sulfatide 18:1/24:0	7.20724	4.46865	5.42994	6.80622	4.90224	5.50941	5.11757	6.65642	6.71843	3.75854	3.65673	5.59475	5.04128	6.19139
	Sulfatide(OH) 18:1/18:0	9.51437	6.99799	9.83474	13.8564	7.8823	7.99872	8.18511	14.2448	13.4411	10.903	10.3931	10.7522	16.3327	13.133
	Sulfatide(OH) 18:1/22:0	5.88964	7.46625	6.02272	7.53065	4.35524	6.78111	3.79917	5.4746	5.88277	6.12739	4.32928	4.96287	6.00829	5.03556
	Sulfatide(OH) 18:1/24:1	6.95082	4.24544	6.29537	3.8352	4.3167	2.61758	2.80078	3.72907	2.13824	3.248	1.69792	3.61929	4.21123	1.87993
	Sulfatide(OH) 18:1/24:0	4.19957	2.91217	3.31386	2.61652	4.10986	4.88225	1.80477	3.90809	3.38289	4.20246	2.41486	3.50283	3.90659	5.0327
	TAG 16:1/16:1/16:0	0.387707	0.357539	0.376886	0.40519	0.417639	0.584676	0.429011	0.720506	0.292654	0.467746	0.391032	0.452675	0.639245	0.572237
	TAG 16:1/16:0/16:0	2.08899	1.73373	1.94404	1.98363	1.74398	2.07065	1.84349	2.38026	1.37152	1.63171	1.8584	1.35969	1.85629	2.49805
	TAG 16:1/34:2	0.84149	0.747775	0.778676	0.873289	0.908496	1.69517	1.03476	2.26083	0.764839	0.914128	0.910941	1.42495	1.68168	1.68185
	TAG 16:1/16:0/18:1	3.31619	1.9845	2.7342	1.99625	2.1352	3.45978	2.67631	3.78551	1.75635	2.2111	2.45424	2.50487	3.04274	3.60761
	TAG 16:1/16:0/18:0	0.731619	0.614057	0.397212	0.550552	0.623399	0.661179	0.553073	0.88401	0.421421	0.584468	0.640431	0.482703	0.619619	0.608576
	TAG 16:1/18:2/18:1	0.277416	0.166785	0.420447	0.272068	0.197207	0.533931	0.281899	0.620538	0.232148	0.305167	0.276736	0.460829	0.548547	0.480523
	TAG 16:1/36:2	1.167	0.690719	1.04114	0.862074	0.624248	1.46807	0.977449	1.99657	0.796249	0.829629	0.873117	1.03711	1.29652	1.16279
	TAG 16:1/18:1/18:0	0.560175	0.458397	0.471052	0.335832	0.433842	0.551128	0.402398	0.670251	0.372624	0.364408	0.526599	0.511535	0.678812	0.526192
	TAG 16:0/16:0/16:0	5.92434	4.51789	4.56769	4.38024	4.51237	4.53733	4.65611	5.18329	4.18292	4.83078	4.36638	4.00454	4.56074	3.8786
	TAG 16:0/16:0/18:2	1.13555	0.888414	1.02102	0.639625	0.814877	1.20157	1.10703	1.93259	0.765224	1.01235	0.777924	1.03884	2.07641	1.16085
	TAG 16:0/16:0/18:1	7.68414	5.37177	6.33551	5.37955	5.52857	7.19234	5.81312	8.48274	5.12958	5.80144	5.84904	5.45394	7.84447	6.54055
	TAG 16:0/16:0/18:0	5.03035	4.02331	4.00645	4.27435	4.89107	4.25532	4.37417	4.58072	4.17324	4.89214	4.22639	3.50611	3.92556	3.92124
	TAG 16:0/18:2/18:2	0.267928	0.340999	0.453	0.28166	0.341991	0.383427	0.322626	0.690549	0.275508	0.497254	0.341698	0.523656	2.2333	0.565156
	TAG 16:0/16:0/20:4	0.236853	0.214817	0.134238	0.168667	0.140259	0.201019	0.143545	0.251343	0.158513	0.16432	0.255498	0.139267	0.254421	0.216619
	TAG 16:0/18:2/18:1	2.74768	2.57934	3.05248	1.65694	1.70934	2.87929	2.20173	3.77289	2.09285	2.19119	1.76458	2.52752	6.45878	2.77035
	TAG 16:0/18:2/18:0	0.555889	0.393486	0.48764	0.30588	0.255683	0.411488	0.416121	0.63071	0.42948	0.446907	0.503402	0.392253	1.07923	0.466765
	TAG 16:0/18:1/18:1	10.8533	8.0147	8.89564	6.3237	7.32202	10.1693	7.78717	11.4345	6.77041	6.62467	6.93509	8.06492	19.0684	9.1221
	TAG 16:0/18:1/18:0	7.74114	5.78716	6.36085	5.77124	6.74201	6.82294	6.37837	7.8343	6.07287	6.01551	5.95733	5.68287	7.68554	5.95866
	TAG 16:0/18:0/18:0	2.75031	2.40159	2.4611	2.58791	3.18711	2.61349	2.63646	3.14202	2.73852	3.23484	2.97378	2.36424	2.79952	2.41438
	TAG 16:0/16:0/22:6	1.25956	0.952431	1.06157	1.01167	1.03709	1.04528	1.01717	1.28167	0.902783	0.855455	1.07107	0.828387	0.977219	1.12629
	TAG 16:0/18:1/20:4	0.63381	0.629834	0.735984	0.554449	0.474096	0.649567	0.47994	0.958315	0.614406	0.563855	0.736942	0.614761	0.640419	0.813018
	TAG 16:0/18:0/20:4	0.337849	0.317435	0.25635	0.338586	0.256502	0.322493	0.210228	0.414209	0.160389	0.352767	0.318847	0.277289	0.264426	0.34893
	TAG 16:0/18:1/22:6	2.00813	1.60835	1.95484	1.12422	1.20113	1.68453	1.52346	2.15898	1.88061	1.58078	1.57071	1.47738	1.37223	1.76155
	TAG 16:0/18:0/22:6	0.791417	0.649445	0.587885	0.605994	0.506611	0.743153	0.627414	0.750422	0.686676	0.579427	0.464147	0.508479	0.602647	0.562511
	TAG 16:0/20:4/22:6	0.10327	0.093658	0.0765033	0.0537387	0.110971	0.0678646	0.0877782	0.090646	0.0731149	0.0949973	0.170229	0.125519	0.128085	0.168125
	TAG 16:0/22:6/22:6	0.270779	0.223817	0.389568	0.193345	0.269568	0.212926	0.279164	0.351026	0.21278	0.228919	0.394881	0.373428	0.227444	0.317141
	TAG 18:2/18:2/18:2	0.0413984	0.0166982	0.0293898	0.0241883	0.0208949	0.0435552	0.00865221	0.0497795	0.00738584	0.0536284	0.0430412	0.0276465	0.0620813	0.0354912
	TAG 18:2/18:2/18:1	0.171104	0.0950924	0.195472	0.0960598	0.13397	0.184627	0.13661	0.236037	0.0869615	0.198923	0.11092	0.237403	0.764602	0.183229
	TAG 18:2/18:1/18:1	1.06702	0.85324	1.58427	0.655035	0.765287	1.18234	1.04202	1.74027	0.636597	0.873457	0.865676	1.22017	7.13578	1.01152
	TAG 18:2/18:1/18:0	0.413132	0.439905	0.448843	0.225876	0.184389	0.447566	0.400876	0.656453	0.368713	0.343742	0.303241	0.359348	1.81008	0.322959
	TAG 18:2/18:0/18:0	0.108017	0.0678666	0.0678223	0.0366854	0.0720129	0.107398	0.038075	0.0998109	0.0363084	0.0439819	0.0860962	0.0745885	0.439773	0.0705159
	TAG 18:1/18:1/18:1	1.83322	1.24277	1.43187	0.985889	1.14343	1.63279	1.42915	1.60915	0.913782	0.873122	1.01316	1.2054	9.95978	1.54785
	TAG 18:1/18:1/18:0	2.17558	1.4458	1.68998	1.39046	1.4623	1.72212	1.3641	1.83149	1.30794	1.15445	1.44434	1.3824	4.11361	1.59514
	TAG 18:1/18:0/18:0	0.710873	0.648693	0.600981	0.652578	0.737242	0.702006	0.738921	0.735604	0.602629	0.629574	0.664498	0.552929	1.2347	0.660895
	TAG 18:1/18:1/20:4	0.0924583	0.0655503	0.097251	0.061499	0.0417482	0.0887984	0.0769687	0.11916	0.0407264	0.0698336	0.107055	0.0934588	0.0582341	0.0771857
	TAG 18:1/18:0/20:4	0.51994	0.307085	0.378698	0.333657	0.416893	0.297367	0.28773	0.326981	0.257543	0.167731	0.390363	0.347832	0.333088	0.222095
	TAG 18:1/18:1/22:6	0.0759001	0.0689972	0.0486998	0.0380942	0.0406488	0.0473081	0.050907	0.0608911	0.0546634	0.0587169	0.0515209	0.0817443	0.044426	0.0526674
	TAG 18:1/18:0/22:6	0.113373	0.0758038	0.105627	0.0811439	0.0644717	0.0986684	0.159975	0.0524705	0.0867105	0.085089	0.069849	0.0646601	0.0814528	0.131884
	TAG 18:0/18:0/18:0	0.176581	0.157356	0.164751	0.168481	0.395146	0.293332	0.258421	0.399535	0.30468	0.475707	0.250685	0.182179	0.235084	0.193947
	TAG 18:0/18:0/20:4	0.142664	0.0962097	0.149911	0.109054	0.116168	0.132708	0.103693	0.167161	0.113048	0.125833	0.131579	0.101749	0.1572	0.0925401
	TAG 18:0/18:0/22:6	0.0254321	0.0184752	0.0247679	0.01343	0.0139492	0.0283083	0.0282932	0.0132079	0.00909608	0.0334261	0.0220409	0.015828	0.039211	0.0131765
	TAG 18:0/20:4/22:6	0.100207	0.16252	0.162241	0.0752397	0.217233	0.0844112	0.0211773	0.13487	0.171644	0.157734	0.145214	0.140801	0.160952	0.141253
	TAG 14:0/16:0/16:0	1.40463	1.1084	1.29047	1.32542	1.14221	1.01021	1.39254	1.40515	0.951566	1.3014	0.895413	0.890937	0.949275	1.00252
	TAG 14:0/16:0/18:1	0.756934	0.706251	0.935048	0.391554	0.524629	0.870457	0.794927	1.2674	0.699366	0.577281	0.790678	0.622127	0.861228	0.8773

## Sheet: c Plasma_lipids_M
SF8	Lipids	AIN_WT	EPA_WT	DHA_WT	LOT_WT	Normal_WT	AIN_WT	EPA_WT	DHA_WT	LOT_WT	Normal_WT	AIN_WT	EPA_WT	DHA_WT	LOT_WT	Normal_WT	AIN_WT	EPA_WT	DHA_WT	LOT_WT	Normal_WT	AIN_WT	EPA_WT	DHA_WT	LOT_WT	Normal_WT	AIN_HET	EPA_HET	DHA_HET	LOT_HET	Normal_HET	AIN_HET	EPA_HET	DHA_HET	LOT_HET	Normal_HET	AIN_HET	EPA_HET	DHA_HET	LOT_HET	Normal_HET	AIN_HET	EPA_HET	DHA_HET	LOT_HET	Normal_HET	AIN_HET	EPA_HET	DHA_HET
	AC 14:0	41.2659	54.9106	62.3171	62.0561	84.3307	28.1449	39.6547	50.9035	51.5681	87.1173	83.2472	50.1704	41.6858	56.8181	71.3586	69.4609	73.2613	41.1935	46.6932	43.7832	88.4702	23.2346	164.983	54.2748	242.883	21.9539	41.2455	46.8475	167.79	40.7596	42.9615	36.842	60.2294	69.4581	56.0034	32.1326	41.296	134.581	124.379	292.835	62.8467	53.3518	92.8797	84.6846	145.782	49.1745	35.1418	86.0335
	AC 16:1	32.5007	19.3861	24.0386	25.5293	39.3988	14.5879	11.2621	15.8593	18.0567	43.7325	43.1089	16.4541	9.08964	14.0455	30.5491	31.1101	28.6303	15.1349	12.7898	14.1354	53.2282	8.6317	92.6434	21.0997	119.498	6.68314	26.5244	21.1475	75.5493	12.5252	17.475	15.7452	22.3372	51.381	27.4952	11.2085	10.9657	76.6225	50.9507	120.632	29.1403	19.5566	41.833	36.4131	60.7891	19.7646	10.9104	35.1796
	AC 16:0	202.198	231.086	237.17	229.46	347.136	164.159	147.383	237.052	197.862	334.352	282.442	267.116	154.651	203.923	277.291	270.272	223.391	161.093	217.451	192.882	256.851	123.551	409.515	169.824	347.827	106.275	130.381	198.93	414.66	206.101	207.494	161.108	207.877	226.129	258.389	150.284	152.427	392.199	353.247	592.782	282.826	188.293	329.742	160.71	417.039	198.535	198.548	214.243
	AC 18:1	36.696	33.8965	53.2981	41.183	62.4123	34.6132	27.8221	47.9137	40.2143	75.2226	78.1132	46.6208	19.5274	35.8755	53.4652	60.699	48.5365	22.4667	32.4372	31.7809	90.1449	20.4743	127.745	31.5813	93.2961	16.1008	32.885	28.328	100.121	30.4064	47.2726	26.3021	44.4527	68.414	43.077	29.5084	21.8878	132.218	71.6199	182.846	68.7089	36.9284	104.465	55.5483	103.736	39.4338	24.1511	40.4102
	AC 18:0	66.2949	74.9079	56.9206	44.8872	62.6801	59.3961	53.7276	57.2203	52.0889	56.1258	68.5341	67.2259	42.3508	64.3626	65.7533	64.5998	58.1842	55.8924	55.8965	42.8499	52.1484	38.0407	73.096	59.9502	41.3244	40.3508	29.9756	57.2345	60.6931	53.9053	53.2702	40.461	46.1964	43.3407	51.0636	59.6005	37.7008	78.701	73.3421	76.3542	61.2409	60.5527	67.5883	42.9701	52.7238	51.7265	59.9742	51.9577
	PC(O)16:0/16:1	301.757	121.004	132.666	110.669	201.106	465.735	82.7094	139.605	294.128	150.163	197.608	336.236	476.418	215.736	198.759	260.805	160.361	282.81	217.719	149.743	222.753	194.944	460.463	473.244	109.583	101.55	115.129	256.564	62.0421	215.364	439.666	234.565	238.585	226.733	278.627	357.28	151.569	292.482	345.734	267.969	661.174	151.265	309.85	147.301	78.033	340.739	368.851	289.083
	PC(O) 16:0/16:0	2898.06	1758.5	3253.97	1903.52	1989.92	4223.14	1470.58	2491.56	2974.28	2023.77	2444.02	2889.99	3754.74	2426.25	2136.24	2384.81	2492.76	4005.06	3343.01	2147.64	2507.29	1683.92	3865.51	3969.93	1566.58	1875.97	1663.56	3379.2	1633.68	2091.98	3297.76	2766.37	3568.88	1791.68	2628.65	3698.92	3505.04	3807.14	4222.9	1820.55	4136.87	2248.21	2358.64	1334.2	1643.6	2382.89	3271.7	2731.92
	PC(O) 16:0/18:2	2412.54	2514.94	4408.01	1780	2537.67	5551.08	1819.3	2537.43	3251.89	2976.57	1789.36	2949.5	4219.83	2852.81	3645.23	2259.81	2383.01	3687.19	4079.19	3424.99	2338.47	1856.26	2849.12	4119.92	2867.53	2210.43	2747.98	3754.87	1763.35	4641.86	3932.48	3012.61	3979.52	2318.38	4085.01	3799.11	4354.91	3674.88	6865.53	2729.1	3859.39	3325.98	2954	2433.97	2423.75	2874.38	3213.23	3260.09
	PC(O) 16:0/18:1	1129.03	809.617	1556.23	896.103	890.727	1886.63	694.495	1253.38	1037.36	976.254	918.856	1169.24	1634.57	917.779	990.045	1296.7	1051.63	1861.49	1400.9	1007.13	1236.25	787.951	1948.94	1570.91	801.767	943.558	885.421	1338.83	632.603	1432.78	1681.22	1531.28	1531.54	783.318	1456.61	1803.73	1630.02	1807.5	2375.93	920.066	2430.96	1229.7	1641.66	634.955	839.613	1212.7	1257.09	1277.97
	PC(O) 16:0/20:5	29.4258	84.7079	0	91.2721	77.6739	0	100.517	64.3651	269.962	60.9018	0	307.657	0	224.765	23.648	0	217.063	2.13736	295.436	66.1672	0	188.713	33.4424	55.8983	67.3894	0	89.2736	0	42.4477	204.635	0	249.037	20.6821	36.6643	113.935	14.4844	473.58	67.2589	326.989	69.5125	6.06515	140.678	7.34858	184.091	145.829	6.89568	249.151	29.6386
	PC(O) 16:0/20:4	3300.59	1198.57	3618.26	2009.91	1373.77	7346.87	1627.71	2564.73	2486.2	1956.56	2087.39	2420.98	3447.83	2456	2127.69	3456.8	2769.41	3779.5	3579.02	2383.8	3269.63	2088.14	3462.45	2881.11	2146.09	1877.4	1067.42	2015.96	1175.75	1417.18	4065.02	1955.34	2679.83	1491.07	1973.16	4562.71	2142.06	2098.34	2637.11	2259.79	5309.04	2060.69	1898.1	923.96	1039.14	3080.1	2262.51	1698.42
	PC(O) 16:0/22:6	64.1849	47.8144	268.367	67.0451	15.1032	165.045	54.2372	172.672	159.65	92.802	79.2623	167.593	223.085	156.601	69.5613	97.6289	72.4981	197.087	212.473	84.0577	109.71	109.803	266.015	109.791	72.55	19.775	51.8327	201.213	100.391	98.326	143.516	9.80728	145.13	117.401	70.52	103.627	89.7076	334.586	378.025	53.2245	156.854	146.306	173.917	52.8202	42.6563	111.822	181.432	199.581
	PC(O) 16:0/22:5n-3	102.533	316.396	187.334	205.914	151.894	184.425	257.524	73.7503	461.201	120.507	156.616	563.286	165.965	474.052	213.347	171.516	443.76	362.237	269.287	353.537	211.412	291.419	326.362	681.864	105.407	46.2857	389.906	203.688	73.6689	275.816	211.3	545.975	208.869	212.519	313.013	280.508	505.149	146.446	767.081	154.056	393.379	505.617	83.0901	172.047	158.781	19.1723	690.818	185.876
	PC(O) 18:1/16:0	5379.03	3748.99	6964.97	3882.36	3745.73	9007.63	3345.21	4667.6	5356.65	3948.94	4631.61	4761.66	6218.92	4479.44	4759.9	6521.47	5095.59	7508.11	7768.41	4490.43	5537.41	3464.54	8760.76	5902.69	3326.15	4197.17	2781.58	6576.13	2619.23	4058.19	7473.66	5780.79	7561.34	3755.63	4739.52	8514.7	7453.8	7926.77	9267.17	4263.42	10353.3	5120.78	5551.78	2630.61	3034.65	6187.71	6288.28	5189.52
	PC(O) 18:1/18:2	690.836	810.462	968.242	597.841	951.14	1429.86	635.723	607.732	1058.46	888.868	524.378	726.333	1242.16	763.495	1073.71	730.16	837.206	1394.55	1454.59	1300.78	677.088	510.111	997.82	1302.89	878.421	891.432	594.875	1201.28	497.979	1560.77	1163.75	903.232	1546.28	730.923	1728.81	1405.24	1451.59	1123.31	2316.34	1190.41	1494.84	1040.87	995.168	593.204	1114.52	1124.02	1217.05	994.733
	PC(O) 18:1/18:1	364.117	191.6	439.054	151.246	377.791	685.587	226.745	405.906	209.365	281.61	289.883	408.021	382.068	225.262	354.263	415.63	370.258	510.469	632.492	434.713	444.988	244.748	700.364	477.355	184.951	302.232	109.603	485.598	159.593	363.089	488.051	426.581	567.628	194.137	544.502	671.299	560.51	846.217	1121.89	372.191	774.499	332.399	463.418	157.95	243.939	684.778	426.519	446.515
	PC(O) 18:1/20:4	2594.27	1317.95	3305.75	1248.64	1472.94	5189.31	1213.41	2203.66	1830.03	1429.17	2551.09	1611.22	1969.26	1441.56	1802.74	2995.72	1655.01	2476.88	2861.6	2237.87	2627.78	1501.49	2865.56	2228.38	1507.35	2291.56	655.452	2004.2	576.651	1435.36	3312.9	1898.3	2086.17	998.915	1515.48	3479.1	2394.1	2199.43	2018.36	2472.62	4060.7	1683.27	1649.97	877.094	1205.06	2458.11	1830.28	1154.17
	PC(O) 18:1/22:6	100.155	54.9878	148.971	19.1508	123.809	13.7712	21.8318	142.084	73.977	17.7172	45.685	79.3911	64.0761	55.7317	40.0415	122.973	83.2768	242.211	125.239	20.4461	35.58	38.0639	147.023	140.419	40.7326	32.1478	36.6401	134.751	74.3078	11.2735	120.736	76.9229	187.747	5.74952	144.351	98.4375	46.4802	136.917	230.812	60.8765	29.2115	27.8657	174.847	56.5614	65.9276	41.0539	48.0883	144.604
	PC(O) 18:1/22:5n-3	50.2208	225.117	150.151	32.6983	183.833	186.799	215.683	98.1454	197.936	115.202	83.8033	297.848	94.7931	227.091	63.908	158.194	370.816	43.4114	177.638	103.523	34.9554	148.766	95.4117	189.617	57.849	5.98549	258.713	133.841	191.518	120.987	92.3488	126.246	81.2896	173.626	198.232	88.2728	344.783	259.112	412.088	39.11	166.392	150.285	150.492	111.417	184.351	106.713	264.474	63.1185
	PC(O) 18:0/16:0	324.013	276.601	328.167	220.184	147.494	674.725	228.052	337.394	212.326	241.963	319.228	405.24	398.395	207.609	171.342	344.93	315.157	345.532	620.343	206.433	234.819	200.234	444.597	350.928	112.462	353.145	158.688	317.342	47.5662	202.532	327.98	358.122	340.241	226.963	279.653	681.455	322.317	427.609	725.552	188.264	376.107	458.181	264.813	153.412	120.186	88.8116	505.944	308.018
	PC(O) 18:0/18:2	839.214	1013.4	1726.14	701.006	1081.57	1817.17	916.994	979.859	1020.04	1301.59	777.127	1028.49	1699.5	1124.04	1142.79	762.108	1006.29	1662.34	1503.91	1131.39	837.802	879.856	1354.56	1741.92	894.463	994.247	866.249	1973.44	602.674	1868.27	1329.67	956.041	1534.61	787.108	1669.18	2012.01	1297.39	1430.57	2833.41	1504.21	1891.11	1276.96	1552.92	827.426	1153.16	918.383	1280.24	1402.05
	PC(O) 18:0/18:1	286.956	294	346.441	163.061	455.382	542.905	298.652	366.067	341.704	337.601	152.999	563.826	313.095	178.226	320.985	392.147	234.02	443.839	399.985	263.473	402.042	134.588	571.705	530.498	274.706	157.726	280.941	320.079	231.127	322.227	404.793	312.907	315.364	168.381	404.657	568.018	312.303	327.796	502.889	548.338	828.364	416.881	683.383	115.019	354.185	295.716	346.433	424.774
	PC(O) 18:0/20:4	1334.23	458.148	920.474	427.779	276.703	1785.59	571.196	899.74	792.22	412.462	986.314	762.172	919.824	706.493	495.66	1120.09	766.35	935.852	848.965	527.725	1160.18	505.96	1041.99	1018.77	374.166	796.419	212.572	577.387	232.135	355.848	1246.82	519.592	551.059	453.18	571.416	1599.41	749.044	791.365	910.897	835.155	1514.82	521.294	586.608	309.318	208.774	708.872	478.779	374.784
	PE(P) 16:0/18:2	374.566	377.965	336.391	200.992	310.524	309.418	251.348	234.477	318.847	155.045	265.489	319.897	374.914	288.401	256.985	192.382	242.058	270.5	333.154	221.151	296.068	248.368	226.24	268.193	207.767	417.554	126.318	373.724	194.688	288.48	326.826	300.042	313.58	187.937	400.443	435.415	326.858	193.561	500.808	210.437	229.746	281.36	241.533	185.92	177.827	226.701	309.936	400.916
	PE(P) 16:0/18:1	129.444	158.781	105.757	78.5559	134.718	194.541	138.983	90.2267	136.404	71.544	111.116	170.036	131.905	136.362	126.158	159.025	106.379	136.22	149.011	108.854	120.348	94.8957	113.577	88.9681	78.3865	181.94	51.5635	131.347	77.1888	127.678	114.469	123.486	141.433	99.2737	149.808	194.002	155.596	85.4751	209.814	69.1039	136.031	97.6232	136.501	54.6895	70.0729	123.607	141.698	133.807
	PE(P) 16:0/20:5	5.05395	140.802	9.90365	24.5312	36.7409	2.43661	60.5882	12.7544	91.9807	36.9337	0	94.9276	1.16073	78.0046	38.8913	1.71711	75.7791	18.4585	94.6818	23.6281	15.7911	89.0709	3.01941	91.0303	27.8986	3.67906	36.1016	17.8188	57.5626	34.1391	2.16205	129.844	23.272	69.9742	35.0435	3.33727	172.033	6.04382	164.778	14.0947	5.51287	115.042	18.4873	67.5283	31.8495	0	121.751	23.8546
†	PE(P) 16:0/20:4	1237.12	636.228	657.705	485.773	744.783	2018.95	1208.75	1146.68	909.12	659.867	1576.95	1274.76	1123.51	889.431	755.57	1580.62	823.791	1011.05	1265.43	709.736	1554.92	736.425	1076.72	603.664	674.131	1503.85	429.347	677.713	797.785	512.236	1468.21	691.373	1037.53	499.851	672.967	2313.07	748.31	577.428	886.61	596.339	1217.54	696.404	743.117	370.365	344.155	944.415	652.724	684.867
	PE(P) 16:0/22:6	382.117	373.775	442.794	228.443	282.492	538.328	426.971	335.271	359.217	200.54	272.912	438.599	494.639	494.044	260.534	354.052	335.902	341.191	563.718	243.115	312.4	247.962	370.377	278.625	193.016	275.51	161.116	466.611	184.595	295.149	376.545	274.113	457.57	236.531	359.488	540.709	373.055	370.469	549.133	180.99	315.692	331.209	332.779	183.327	195.727	289.34	359.942	397.93
	PE(P) 16:0/22:5n-3	106.402	205.504	38.8579	79.2087	126.617	148.585	174.865	46.9374	102.263	64.7416	92.7333	453.565	57.0464	102.263	143.523	107.29	207.255	36.8264	111.899	127.702	92.2478	233.454	70.9204	86.3367	70.7419	92.7623	115.513	57.8154	173.08	117.894	96.8194	300.852	98.609	50.4328	110.642	99.7039	265.001	70.6744	252.616	59.2936	99.2158	262.214	27.5547	43.6189	82.6948	55.7677	335.234	56.2877
	PE(P) 18:1/18:2	66.5603	76.0793	77.0663	63.3537	439.456	106.732	76.9062	37.102	131.842	215.072	73.6022	62.7443	88.9498	93.8614	387.849	126.376	68.7648	65.4807	108.215	281.812	64.2262	56.99	59.4833	72.459	212.397	135.739	23.1884	91.2731	65.2327	293.915	51.2707	73.6269	79.5508	43.1651	486.134	69.6548	113.465	57.6327	170.312	309.664	74.6461	71.7474	125.268	78.6776	192.991	110.694	70.002	150.256
	PE(P) 18:1/18:1	36.7247	46.0182	21.4771	3.95719	146.274	45.1165	37.9912	20.4954	30.2572	55.2561	33.6277	37.9316	33.7469	36.1249	116.94	55.3289	14.8116	38.0154	64.881	83.8085	19.9046	38.8138	31.1375	25.0231	53.0799	30.3175	13.5419	25.9894	21.9924	114.127	29.7135	36.4705	61.0845	19.2656	150.383	58.8036	37.7221	25.6602	73.5072	106.937	39.3717	51.9738	55.504	8.67949	44.3613	50.2723	33.7898	57.984
	PE(P) 18:1/20:4	220.404	85.0057	125.324	124.149	433.517	346.292	153.569	167.694	197.058	326.072	321.372	256.48	181.793	137.509	637.01	312.962	130.961	225.88	207.873	514.743	283.974	124.733	187.948	126.293	280.648	417.001	99.3372	131.164	227.069	247.231	264.573	127.374	221.159	143.611	324.588	344.54	149.647	131.297	235.634	422.153	258.325	192.529	141.609	94.8808	225.313	312.056	128.64	136.706
	PE(P) 18:1/22:6	77.5009	70.8726	69.0152	58.1673	121.798	60.3224	72.8706	64.8016	56.8176	46.037	37.5714	41.1735	52.5224	65.5186	74.6565	81.5624	37.1874	76.003	33.2842	78.2491	41.232	20.2299	42.4867	33.3946	66.6043	36.2196	27.4205	49.2131	16.5877	70.1392	61.2216	54.7317	57.1177	26.6283	127.686	93.0568	66.8464	68.8312	100.617	79.7948	52.7779	42.4229	61.7674	28.731	38.4388	69.1951	75.2281	78.7135
	PE(P) 18:1/22:5n-3	17.0083	16.8277	1.75157	0	24.542	11.4448	14.1684	3.06738	10.0314	17.7044	8.24359	29.8151	2.27561	7.24492	27.9264	1.17773	15.5947	5.25186	3.76776	24.1407	4.9834	22.5101	11.3619	13.4962	11.5269	8.1859	3.66833	1.27323	31.2163	27.5216	15.03	32.7348	13.1287	0.32288	8.08713	9.5738	26.0665	10.0281	47.2365	5.13789	24.8003	40.2491	6.52759	8.10203	6.68783	1.35814	35.4083	9.38338
	PE(P) 18:0/16:0	5.89719	10.3964	15.4608	10.0029	21.872	20.9413	6.41445	8.652	14.6804	11.1438	1.80834	21.5674	8.94533	8.44625	17.9984	12.2872	1.57774	13.3259	13.3357	4.26427	3.99605	19.0433	4.3083	20.915	7.17112	54.9264	0	15.8971	6.56759	20.5957	8.60882	9.7106	15.2121	6.27263	26.7765	38.9779	9.29001	7.2394	25.1454	5.46051	9.25433	11.5498	27.3999	1.48764	4.85863	12.3342	23.8891	8.25561
	PE(P) 18:0/18:2	504.832	446.368	537.879	223.097	324.867	423.847	524.359	290.431	435.957	235.238	314.539	390.896	522.307	392.853	295.808	380.594	404.068	311.742	526.495	307.59	291.62	364.982	266.97	382.751	223.819	867.512	295.519	402.589	317.103	315.87	338.84	500.111	387.524	260.086	463.106	618.873	490.874	305.581	771.403	259.952	388.368	477.785	465.137	361.689	204.958	334.483	512.893	631.443
	PE(P) 18:0/18:1	102.044	63.2064	62.6698	32.8273	72.1856	77.231	49.6597	69.4904	81.3213	56.3238	72.4746	91.5273	91.9482	84.9823	69.8708	136.376	77.3275	58.7981	136.414	82.6706	70.5146	84.483	63.8824	108.123	68.5386	306.78	29.4201	132.618	77.6892	99.6926	73.1764	101.615	89.643	57.2769	95.1236	153.476	82.2519	62.5167	147.83	65.6316	107.305	100.443	113.891	62.2951	67.3214	103.662	102.306	146.736
	PE(P) 18:0/20:5	3.52942	192.746	38.6372	31.5441	36.1766	9.71872	145.075	20.2461	132.778	11.2618	8.49153	190.948	22.321	142.364	33.1283	11.1654	203.012	27.9956	160.113	43.7164	0	146.07	35.8145	130.869	31.8807	21.5309	71.5207	21.4224	44.9196	63.2158	1.23113	164.67	22.4737	53.5918	64.1092	18.3059	272.184	36.3499	225.955	21.8003	12.8866	208.218	22.8518	87.5482	6.00534	5.36546	210.567	21.4379
	PE(P) 18:0/20:4	1957.62	828.947	1097.7	699.921	711.836	1939.67	1620.84	1516.47	998.738	645.37	1940.6	1279.37	1619.36	1187.33	878.424	2101.04	1202.79	1254.13	1639.62	813.635	2216.52	1002.29	1273.14	790.183	585.056	2656.15	560.54	761.143	650.402	482.571	1646.19	958.307	1023.25	568.862	706.932	3008.95	1041.42	696.064	1066.74	813.014	1463.73	902.872	948.43	609.756	382.787	1416.44	861.513	972.31
	PE(P) 18:0/20:3n-3/6	5.61142	2.33622	7.39326	0.805292	15.832	4.26121	8.09774	16.0254	14.645	1.67203	8.94383	3.96849	16.4657	12.3864	8.41352	16.499	2.32499	13.9521	28.4127	7.50162	1.35689	3.72142	3.68024	2.46768	1.02325	54.4076	13.1037	16.7114	15.7756	18.1152	8.92637	15.0834	31.7264	12.5555	13.5688	19.7244	22.508	10.3205	33.1337	16.4005	21.9618	19.4706	37.3256	1.57108	3.68989	25.2427	23.23	53.3887
	PE(P) 18:0/22:6	458.535	395.801	546.253	151.287	289.839	385.58	452.582	395.986	307.779	205.343	303.713	309.934	402.628	417.931	313.484	365.638	315.493	340.496	534.182	282.748	239.353	313.178	345.502	296.425	144.784	344.859	159.267	397.307	170.494	279.823	314.858	308.622	384.239	215.2	322.727	521.665	373.053	330.463	514.053	221.223	285.846	387.251	380.71	335.655	172.272	236.733	382.966	490.395
	PE(P) 18:0/22:5n-3	54.9705	134.283	22.0892	37.5743	109.065	54.1574	183.768	31.2607	68.2826	70.0648	99.1092	225.417	41.9325	83.8421	74.38	55.7524	153.683	32.6165	102.035	73.5738	68.9206	164.807	38.5753	82.3329	49.309	94.8549	128.166	29.8417	54.3177	92.0776	70.6053	233.323	58.5575	58.9091	90.8767	92.4268	190.468	35.5911	182.308	52.3789	59.0344	138.795	46.0338	36.3667	31.6558	76.8665	230.066	33.3556
	BMP 20:4/22:6	287.433	238.943	599.11	125.472	81.7739	608.194	188.344	8.28904	476.642	29.4087	141.982	222.972	251.619	162.565	31.7587	63.3204	106.325	156.95	160.797	145.595	193.266	492.123	407.788	35.5358	0	66.0438	15.2954	102.158	19.9937	25.7899	141.468	20.4566	256.51	235.78	125.531	61.5818	446.242	714.401	277.755	30.8615	430.941	34.6648	38.2084	64.7918	47.7081	579.812	378.486	10.418
	BMP 22:6/22:6	347.001	122.531	447.146	689.203	818.921	471.953	436.903	767.962	524.918	296.11	182.11	366.513	519.638	810.511	405.408	218.89	281.315	366.641	197.967	356.3	388.052	663.473	1171.81	662.363	951.141	63.9652	453.274	1016.57	1022.07	503.013	141.74	352.73	1239.7	1475.63	171.418	151.762	676.24	4467.11	577.249	157.447	223.299	436.224	1004.29	477.163	444.378	1033.21	525.337	853.253
	Cer 18:1/17:0	26.4922	10.1472	30.104	13.2584	12.1602	24.3007	12.6714	12.4183	18.5259	10.7318	27.947	59.2445	24.9764	34.8336	8.75297	3.1486	20.7885	17.8575	16.5611	9.58119	30.4275	39.4467	44.4682	88.2195	15.0726	17.3761	31.7791	512.722	8.95338	8.12568	18.155	17.3485	11.1556	5.19844	42.1316	46.3536	12.9475	21.8065	33.5808	9.15086	55.6409	22.146	9.36987	7.79311	13.1696	11.6365	33.2884	12.5574
	Cer 18:1/16:0	126.234	199.272	141.487	81.703	83.8957	188.5	172.46	109.497	130.579	70.0994	133.296	150.531	143.34	166.976	76.3672	104.292	135.012	111.861	177.022	65.2579	168.355	159.286	176.933	111.436	56.8647	104.49	112.058	167.717	59.3182	99.7023	213.947	192.79	130.824	92.2297	92.5286	233.638	201.873	198.184	172.175	76.6776	176.427	90.1855	111.158	143.231	70.8957	172.132	173.16	100.133
	Cer 18:1/18:0	43.0867	25.9118	83.7546	14.0772	21.6715	55.7394	31.4367	37.2109	32.0423	17.7063	42.9303	33.899	32.5754	42.9096	26.5702	29.9261	44.4813	28.9686	31.5514	14.6088	91.8002	29.2017	182.479	94.8474	13.1952	22.4604	19.8037	49.2707	19.2973	18.2589	57.3105	48.4245	36.5466	23.0024	33.078	56.4782	48.9476	107.892	30.3411	20.8461	74.6463	30.8779	76.4216	20.8489	22.0685	72.3061	43.67	36.9847
	Cer 18:1/20:0	174.224	110.123	177.375	22.2322	111.25	207.716	112.408	152.572	141.873	79.8462	170.87	173.244	154.586	134.893	86.7497	169.371	147.937	122.759	162.33	44.5302	260.484	106.519	482.415	99.9991	28.9676	39.3691	21.1131	215.065	12.6368	70.3197	193.782	237.022	128.823	62.9845	84.4156	178.964	266.933	476.005	143.412	44.5914	289.085	135.991	208.001	15.6126	54.9499	214.675	154.644	174.99
	Cer 18:1/22:0	1619.13	1947.05	1684.76	205.952	1374.16	2366.22	1214.58	1393.95	1944.51	1059.37	1789.12	1946.49	1872.41	1751.1	1409.39	1389.08	1467.92	1036.4	2074.2	683.635	2169.98	1475.85	2027.34	1539.98	280.261	354.826	174.779	1892.29	101.921	1200.02	1913.88	2598.34	1617.37	353.138	1077.39	1548.08	2355.57	2153.51	2901.28	571.845	1505.36	1471.75	928.48	183.752	449.817	1166.58	1977.08	1157.69
	Cer 18:1/23:0	360.161	444.569	357.045	157.635	321.808	507.241	361.577	332.663	638.991	360.682	382.222	523.974	424.444	325.942	323.996	345.909	393.966	290.482	472.699	236.85	473.693	379.482	618.098	482.713	153.648	215.576	127.936	436.578	48.4999	317.133	458.729	554.107	306.977	224.537	375.307	368.23	495.839	497.29	930.56	257.263	594.591	408.059	412.39	118.347	213.728	507.654	490.944	420.832
	Cer 18:1/24:0	1030.53	1864.07	1248.63	406.278	1406.18	1293.89	882.524	915.531	1949.56	1288.86	1429.62	1648.84	1213.22	1162.81	1299.91	922.764	1197.71	855.531	1341.06	911.322	1571.97	1336.1	1447.4	1373.79	390.792	544.021	400.207	1332.75	218.826	1306.09	1448.73	1543.43	995.784	492.639	1060.93	948.523	1348.06	1127.52	3121.54	590.312	1243.66	1077.87	749.635	312.979	484.134	889.769	1649.27	736.822
	Cer 18:1/26:0	15.5254	8.53587	10.3246	9.9386	12.8098	15.259	9.36551	5.85716	17.3429	4.25223	19.9879	30.5967	45.6193	17.4331	11.8114	7.6942	19.2476	24.8787	15.8886	5.60219	23.1501	59.8412	18.7787	22.3302	12.8335	8.88481	18.654	7.55858	7.90433	7.66142	17.1417	7.28788	9.37972	5.52537	33.5963	29.954	9.24093	10.016	30.9538	7.19423	40.9035	19.6432	5.90318	5.51735	5.40713	10.5989	30.8338	7.03407
	Cer 18:2/16:0	5.81624	8.59246	3.87631	1.93951	3.67444	5.58658	7.62604	2.68702	4.09722	4.29693	3.93576	4.84697	4.35817	4.74806	2.72388	2.29594	3.78995	3.20055	5.61736	1.5135	6.07422	5.77379	6.45757	3.6317	0.966589	1.453	1.71871	7.36053	1.32584	2.24285	5.75793	5.99795	5.2337	2.58444	3.45793	4.89737	5.58802	9.10182	11.1233	0.95811	8.69916	3.05203	4.24504	1.01555	3.25727	3.32511	4.65526	2.25959
	Cer 18:2/24:0	116.737	215.92	149.058	22.1183	130.185	136.222	105.786	94.6215	196.472	100.183	138.173	158.229	144.749	132.545	112.686	94.0607	127.933	79.1869	165.26	78.419	156.052	144.872	99.1027	148.724	37.0201	25.5557	18.863	152.008	9.6764	108.758	188.346	227.218	111.604	30.6365	95.3101	106.059	153.705	90.3096	363.412	46.2675	118.315	122.326	62.3247	12.8725	63.1869	72.3796	194.579	64.9221
	DAG 16:1/16:0	246.184	484.773	449.817	62.8832	863.546	625.564	428.33	397.567	1069.99	282.615	361.784	158.002	1194.2	551.293	910.791	351.596	946.298	732.474	337.928	507.843	1019.52	695.141	1176.18	924.851	497.807	22.7589	60.4618	629.451	45.8554	547.292	606.226	2300.89	748.237	193.782	622.667	363.873	1441.51	808.062	1041.73	362.076	972.673	600.342	513.963	9.38058	865.708	603.753	1447.56	837.968
	DAG 16:1/18:2	1695.36	2387.53	2029.69	476.676	3380.18	1441.95	2362.33	2047.83	3121	2459.06	1543.02	1183.91	2114.94	1835.95	3567.44	2182	3686.67	1179.36	1756.09	3372.63	2547.83	1347.45	2456.96	2080.6	1885.19	340.159	433.068	1327.9	236.364	3821.39	3301.79	2733.29	1980.06	923.32	3435.06	2129.73	1198.66	2825.13	2774.65	2962.13	2813.59	2919.51	2208.07	354.043	3628.78	1116.95	3501.43	1494.89
	DAG 16:1/18:1	1883.11	3544.23	5303.4	282.264	5630.28	3776.23	3206.38	3811.14	6838.98	2216.92	3513.36	1994.1	8158.79	4807.46	5779.91	4644.71	11501.8	5125.12	4542.73	6012.5	10240.4	4930.77	10386.7	8982.15	4263.82	444.158	417.048	7554.34	71.712	4481.14	5856.7	16766.2	6055.5	2209.98	5696.57	2931.07	8524.01	7554.98	7404.29	4958.31	11270.3	5930.87	6192.17	227.923	8086.53	5712.87	10311	9326.33
	DAG 16:1/22:6	2.02514	77.4877	237.395	28.7926	174.312	24.3864	19.7946	98.1838	196.566	86.4823	32.2908	42.0724	225.815	156.797	130.059	100.883	243.519	197.618	137.025	243.298	97.4166	104.782	309.76	186.53	94.0489	1.80704	45.3978	180.531	18.3636	55.4509	66.7445	147.986	187.926	41.0475	122.626	20.3822	49.6489	319.262	69.6353	327.951	74.7827	141.577	132.271	27.7456	492.437	31.9028	174.34	122.786
	DAG 16:0/18:2	9139.2	15646	11144.3	6831.03	10836	9405.17	12142.4	9956.2	14535.2	11920.7	7865.57	8215	14734.2	10154.7	14537.8	7379.98	14549.2	4908.4	7215.85	10012.5	10392.9	9114.79	9031.06	12861.9	5935.93	4141.52	4675.87	7385.96	1299.53	12705.1	14325.5	17042.7	12923.2	6019.49	13319.6	12257.9	11965.1	11425.4	19225	10433.7	11023.7	12124	9075.34	2952.02	7639.76	7304.74	17917	6549.84
	DAG 16:0/18:1	3074.47	5774	6989.98	1381.63	4833.22	5341.03	5101.7	4890.2	9309.02	3946.6	3797.47	2696.92	11604	5431.35	6118.3	4792.85	9504.39	4661.31	4817.72	4516.67	8252.39	6135.24	11247.8	7745.23	2828.32	1156.05	1176.19	9661.27	585.239	4899.84	6603.94	22330.8	7517.47	3570.3	5549.13	4659.38	12933.1	8256.55	11400.9	4306.83	9652.27	6303.74	6600.75	745.291	4449.85	7282.23	9732.86	8639.79
	DAG 16:0/18:0	720.436	649.93	633.599	524.891	709.452	758.063	979.28	519.453	600.982	719.302	486.417	633.721	1034.31	891.81	539.79	601.915	983.394	648.985	630.378	653.116	554.952	474.129	637.255	638.525	518.52	471.323	848.854	581.579	1082.9	678.547	762.544	880.561	463.019	581.745	707.33	433.345	768.22	813.124	750.482	840.101	671.752	772.21	567.358	607.776	568.368	715.986	653.458	729.422
	DAG 16:0/20:4	207.385	238.736	147.154	47.2663	118.862	289.434	275.399	187.801	170.994	87.889	134.285	95.0382	175.338	178.03	174.738	183.576	143.294	89.3116	101.589	103.39	221.59	77.0659	96.655	143.56	73.7779	96.585	99.5226	37.5782	20.9184	44.5316	193.991	285.357	72.1774	65.8645	39.7095	165.895	154.092	57.2438	150.122	161.575	205.066	82.2965	77.1163	38.2275	145.756	168.946	160.21	14.2344
	DAG 16:0/22:6	70.5618	415.643	519.533	129.191	183.523	116.093	338.111	478.127	578.712	123.516	151.043	214.226	728.665	520.231	236.779	143.446	466.776	472.402	307.319	386.464	271.182	182.119	472.948	460.13	194.106	97.1992	145.168	588.438	194.861	260.1	133.804	975.351	536.456	272.708	242.135	87.1968	666.674	486.901	755.785	521.791	332.15	315.934	413.325	213.84	436.762	240.78	422.659	462.621
	DAG 18:2/18:1	25652.9	36741.8	32183.7	11624.1	31528.8	23520.9	35723.9	31704.1	41656.1	36491.7	29311.1	19270.9	38728.5	26209.7	47086.9	37859.7	54766.9	13082	25604.7	43294.1	35701.3	18399.8	30251.7	32667.2	15241.3	14575.8	10878.8	20097.1	3697.52	47326.1	47988.4	33850.1	34557.6	12549.2	40250.3	38400.3	20912.9	41107	36409.8	30804.7	43099.5	37248.2	27032.2	7539.53	23352.3	17824.8	41806.5	19378.8
	DAG 18:2/18:0	1861.73	3018.55	2452.14	1494.86	1378.41	2264.63	2810.68	2204.07	3933.36	1665.16	1766.83	1613.92	3696.69	2422.8	1403.08	1184.13	3238.65	839.355	1677.11	1732.85	2166.91	2369.89	1621.54	3719.64	842.144	1095.63	1090.99	2079.81	302.425	1972.36	2919.87	3696.3	2720.51	1307.13	1721.65	3284.6	3552.76	1605.57	3850.56	1629.32	2522.72	2437.52	2365.18	989.725	1376.3	1618.08	3939.17	1710.74
	DAG 18:2/20:4	2971.41	2262.2	848.284	818.591	757.829	2946.06	1879.21	1003.29	1047.12	944.068	2116.15	1579.46	896.457	1299.58	1383.1	1844.6	1182.45	515.024	953.85	1386.11	1854.89	700.151	698.637	682.492	547.216	850.743	1430.76	233.388	657.563	755.933	2598.85	575.843	573.013	642.565	521.428	2437.8	341.4	584.905	642.305	1463.28	910.536	518.775	434.47	1185.91	416.68	640.064	945.369	363.508
	DAG 18:2/22:6	645.793	1748.22	2026.86	1268.94	1707.03	325.867	1202.28	2690.34	2120.95	1409.38	699.96	1503.69	1596.84	1738.78	1814.28	1550.74	2276.82	835.321	1935.19	3050.68	694.136	263.185	1778.66	1518.98	603.679	286.041	1185.03	1174.71	1175.17	1430.15	484.555	522.684	2067.75	1130.24	1046.39	528.909	336.814	3272.27	1631.03	4437.1	488.08	1269.21	1956.57	2119.38	2070.22	171.705	1354.37	982.534
	DAG 18:1/18:0	425.079	622.041	801.671	240.338	429.78	773.042	546.027	576.523	1141.02	575.895	503.129	251.15	1708.11	609.356	542.119	483.915	1301.8	337.764	461.727	468.703	796.172	738.11	1133.96	1518.94	181.517	186.053	221.559	928.91	88.8182	385.066	806.758	1885.8	902.505	404.851	375.674	883.719	1195.36	708.989	1358.93	375.324	1084	770.496	812.623	154.035	435.227	861.838	1175.64	918.241
	DAG 18:1/20:4	1766.49	1708.03	1299.61	432.581	588.297	2446.93	1658.48	901.509	1129.02	625.485	1683.94	1163.43	1437.78	1329.59	1071.12	1697.77	1794.49	737.255	964.27	820.546	2634.21	904.575	978.477	887.028	779.417	562.978	727.35	382.192	387.059	550.477	2178.91	1068.9	766.673	561.732	459.397	1693.25	812.8	721.339	832.022	1697.51	1327.28	524.918	274.733	540.655	542.823	1083.94	1061.88	588.618
	DAG 18:1/22:6	363.725	1435.3	2865.36	781.467	1361.29	321.092	1069.49	2353.54	2721.52	888.591	789.497	1165.17	2302.4	1934.43	1734.93	1696.64	3096.38	1463.45	2438.1	2979.45	1225.02	482.053	3246.49	2490.23	897.41	185.402	1001.25	2119.48	748.112	1129.06	634.714	1502.59	2829.66	1466.19	925.443	351.539	804.504	4029.64	1900.83	4562.68	1005.26	2006.81	2580.47	1473.59	2473.86	378.344	1852.16	2251.77
	DAG 18:0/20:4	186.137	353.103	260.618	58.2195	179.598	164.783	269.446	205.565	217.691	92.2436	90.3118	229.596	175.527	449.743	171.424	64.1837	117.587	108.1	120.922	165.429	262.531	74.4104	148.35	163.33	116.735	134.27	88.536	101.847	178.18	118.265	154.953	160.078	199.949	151.686	160.425	125.326	300.911	185.858	181.072	416.896	167.535	156.166	53.3316	126.068	209.692	88.2587	81.5942	104.043
	DAG 20:4/22:6	52.1067	97.8342	93.2628	85.7107	31.9757	114.517	124.115	103.888	60.3824	38.7257	86.709	101.506	77.9716	114.953	64.6411	72.6324	81.8792	41.1179	37.3424	27.6641	98.8728	15.8561	42.2899	50.3836	41.8467	32.4801	80.3005	14.2186	64.9354	11.8043	83.4279	22.9702	26.8491	22.2256	20.2414	16.1081	7.57695	66.6837	60.9673	153.396	27.4829	39.3895	27.7297	101.022	34.3188	15.3656	31.0484	29.0135
	DAG 16:1/16:1	11.6611	22.4033	34.1678	1.84266	113.744	56.7082	16.9114	41.54	80.3963	33.5514	41.6202	16.3528	76.4916	71.0326	80.6637	45.6892	88.8797	94.0144	41.0224	80.963	144.008	114.853	114.934	122.94	109.152	0.692108	0.177814	59.3855	0.616446	61.1003	86.0216	207.513	48.0908	18.0163	82.927	39.8116	117.389	86.5104	101.758	40.6845	145.153	65.4582	44.5156	1.43454	148.954	63.1502	165.465	113.19
	DAG 16:0/16:0	81.6738	108.592	70.2516	62.3927	102.555	123.795	115.327	120.575	107.858	80.9745	68.4372	67.0829	106.816	114.561	97.831	68.9916	130.09	85.074	81.593	93.4526	79.8992	98.5387	104.419	120.543	83.8502	37.9137	46.4461	103.071	57.6094	70.873	143.015	127.817	78.8177	62.5141	77.2648	74.6227	127.643	92.9205	154.224	104.31	114.743	109.128	95.9581	55.0364	106.981	85.8024	134.988	86.9154
	DAG 18:2/18:2	1593.97	2230.86	1069.99	1328.27	1867.12	1179.31	1712.01	1833.43	1744.27	2595.37	1139.14	1206.75	1324.63	1650.09	2419.22	1362.68	1663.01	434.304	970.735	2252.86	1150.95	1622.65	745.911	1537.04	717.982	1139.91	875.307	665.427	209.506	2245.65	2583.33	981.651	1095.52	737.465	1657.75	2224.63	1225.88	1218.28	2147.87	920.722	1207.13	1490.51	877.312	645.189	870.583	720.968	2162.2	678.522
	DAG 18:1/18:1	1247.34	2591.51	4163.95	459.141	3914.49	2653.68	1937.94	4674.09	5190.94	3060.35	4089.35	1658.03	5427.08	3960.8	5031.58	5417.7	8299.93	4288.24	3422.36	4886.45	8088.81	3602.66	8982.47	6653.8	2120.07	929.703	429.706	6197.78	239.886	3260.21	5809.65	9316.99	4596.66	1688.67	3643.62	3034	6135.52	7285.82	6299.65	2533.63	10175.1	5592.85	5045.96	385.715	4197.89	4459.52	7005.22	7234.07
	DAG 18:0/18:0	124.222	160.575	114.751	143.044	230.998	205.694	174.268	172.417	126.337	182.373	90.3637	153.4	144.94	337.268	144.267	116.736	258.071	263.609	122.949	156.4	126.081	148.425	167.205	136.23	141.79	123.332	147.853	144.574	241.058	201.522	416.909	155.648	65.0214	136.461	186.149	173.911	265.337	347.009	381.279	161.461	177.88	184.663	140.016	186.998	179.638	228.784	258.208	220.578
	DAG 20:4/20:4	23.7709	11.4041	2.81143	6.34789	3.28772	36.5458	13.2819	13.3554	2.67546	8.868	24.3377	8.45446	1.36142	10.3945	9.87851	16.9132	8.19349	9.04062	4.28347	7.31345	28.778	4.34331	5.06909	3.63908	6.3962	8.19373	6.53284	1.47076	4.14188	0	30.8992	2.02159	0	3.37825	3.7793	18.9506	0.947389	0.359643	2.13481	8.18149	7.34863	0	0	10.7981	7.01406	4.99153	0.123082	4.41071
	DAG 22:6/22:6	7.25747	49.4434	101.453	42.8182	38.6064	6.52862	31.4182	107.276	77.7393	30.764	18.0961	47.9253	59.5942	67.8505	39.917	42.6391	95.6429	73.7825	74.193	100.034	18.1376	11.5791	120.613	54.5766	14.9177	1.85975	44.8803	80.6438	63.8382	14.7577	15.639	23.9279	99.5073	63.9087	17.5022	5.95708	24.5598	236.009	134.917	92.9133	21.7946	60.2393	85.9468	126.723	62.0423	3.3365	78.2412	89.7408
	HexCer 18:1/16:0	353.092	265.601	365.148	315.647	136.646	343.99	448.816	278.451	354.728	213.519	557.027	342.83	415.322	357.861	142.837	442.35	520.578	375.625	466.847	193.043	634.686	358.333	694.315	259.074	196	317.383	195.823	590.28	261.139	179.292	453.608	542.537	378.273	300.915	191.262	321.846	380.548	681.627	521.862	277.289	634.202	373.022	454.37	241.918	231.448	754.208	377.951	452.075
	HexCer 18:1/18:0	94.7007	32.5179	76.1251	41.8259	24.2403	57.5646	88.9667	68.4857	43.0462	28.4383	104.813	54.197	55.1537	57.0857	38.8928	70.871	79.4322	54.206	52.0243	28.2465	81.7182	40.3733	254.476	44.6769	18.5818	49.781	15.7697	97.4082	45.4384	22.724	53.4885	66.5024	68.5501	47.3612	30.835	93.5517	76.0194	182.362	57.2994	27.4887	108.414	52.5464	174.483	39.4202	32.1879	169.205	44.3346	84.3346
	HexCer 18:1/20:0	339.575	113.331	345.298	40.8654	81.8	277.128	271.345	280.966	238.214	89.1175	307.425	267.244	290.414	264.021	107.732	323.788	337.983	226.476	190.814	93.3561	383.173	165.185	529.192	122.965	48.5046	82.8503	34.9074	446.633	27.2225	80.6734	306.303	303.74	296.604	92.2888	129.103	313.814	358.712	507.265	227.201	62.8921	429.183	229.104	448.953	35.4999	92.3218	418.725	200.086	341.311
	HexCer 18:1/22:1	209.238	203.628	370.005	45.9997	173.627	378.902	293.912	315.044	377.014	166.425	557.94	261.773	404.313	398.075	178.913	554.14	609.561	498.148	426.309	288.051	690.579	474.764	623.8	324.094	186.433	79.4935	32.3143	684.088	18.1688	169.198	536.082	743.186	552.812	163.452	404.178	239.759	710.893	694.592	344.602	210.271	801.439	467.977	522.77	15.3524	295.526	919.198	495.316	774.527
	HexCer 18:1/22:0	1648.21	1374.43	2040.44	318.871	740.306	1377.47	1899.64	1900.86	1634.18	805.029	2199.62	1977.24	1939.8	1915.82	1006.8	2103.4	2195.4	1643.14	1992.68	778.506	2249.16	1696.86	1725.17	1252.67	358.353	545.128	193.735	2788.24	208.806	740.658	1973.47	2478.72	2020.25	513.203	735.471	1438.49	2286.14	1966.13	2310.2	522.967	2208.86	1767.99	1784.62	237.681	512.247	1579.03	2050.17	1385.8
†	HexCer 18:1/24:1	1282.58	1059.2	1278.54	735.859	694.962	1253.53	1370.77	1127.84	1142.66	724.663	1275.52	1311.87	1234.29	1237.44	762.27	1531.25	1248.25	1286.06	1614.44	960.787	1849.61	1534.94	1491.31	1308.84	741.156	888.933	481.837	2311.88	512.394	928.167	1647.81	1674.12	1482.28	874.371	1066.24	1289.06	1604.82	1766.87	1935.74	1095.66	2518.95	1320.62	1572.62	665.614	936.822	2119.57	1449.31	1439.72
	HexCer 18:1/24:0	613.903	624.962	654.871	488.456	344.67	626.88	658.992	495.454	600.498	396.92	727.206	733.153	546.639	685.307	446.943	649.767	638.768	570.412	750.283	345.406	594.154	875.481	597.4	518.208	234.954	355.279	273.066	748.199	260.334	351.016	692.73	687.663	558.55	346.13	335.305	473.6	545.474	695.456	976.624	325.073	726.795	550.048	516.423	338.302	253.152	567	669.821	477.518
†	HexCer(OH) 18:1/16:0	45.9872	45.1969	22.6245	32.3097	15.3257	41.9404	38.938	23.0456	27.3968	20.6671	17.1041	29.7372	24.4655	25.485	14.3582	24.5839	33.4341	34.0056	38.7298	20.6986	21.3284	45.8311	33.9344	24.9494	18.5326	44.9623	33.5836	38.3755	33.5542	25.3963	31.7288	12.0864	22.2725	32.224	27.7983	38.4664	37.8827	37.7112	70.0666	26.0287	17.4161	30.6403	43.8435	56.5982	37.179	41.7412	45.008	37.8755
	HexCer(OH) 18:1/22:0	17.0621	9.19012	155.042	4.33837	6.90581	15.1268	3.12897	6.85584	16.1748	6.20523	17.2631	15.6818	5.8655	21.1585	6.95586	8.81644	3.96724	11.2227	4.04729	4.94652	10.9651	11.3617	18.3124	9.25191	2.81013	6.93914	4.79795	5.12431	4.42634	3.41885	11.8062	7.47066	48.2412	3.12095	6.74532	9.64894	5.67863	4.50084	8.74491	4.95069	17.1254	4.25355	7.10352	4.81857	2.29403	1.64449	8.46186	2.36837
	HexCer(OH) 18:1/24:1	15.1652	5.43997	49.4508	12.0378	18.1846	18.1457	14.5934	10.9612	19.7594	22.4296	19.1114	17.1439	8.81157	23.0992	20.635	20.4416	13.11	13.3176	16.2176	25.3142	23.9245	17.912	16.1629	16.1004	12.875	18.6691	5.78603	15.1179	2.63358	22.6989	17.2616	9.53486	13.2583	6.81988	27.4622	21.5435	9.14536	26.9437	18.1503	21.6699	24.0246	8.41363	10.2181	16.836	9.74156	23.0826	14.6672	12.8662
	HexCer(OH) 18:1/24:0	5.83093	2.06129	107.998	4.82923	1.44676	14.0431	4.8616	2.30226	17.4147	4.04702	12.8436	14.9685	2.44914	4.24328	3.96606	7.14239	6.21568	9.99194	5.81861	2.15526	10.5341	10.313	10.4095	7.52915	6.48024	9.78089	6.54057	3.97298	2.96283	4.81739	5.0029	4.80129	46.414	3.45972	10.3369	8.93648	2.4264	3.99566	7.63046	4.44564	6.49697	2.0862	4.63055	3.76542	8.11564	2.03242	5.76317	3.90729
	LacCer 18:1/16:0	47.9792	40.8479	46.8997	42.0745	19.7029	36.7597	53.9517	41.6513	38.4775	16.6124	38.4406	51.1494	36.046	36.1715	22.1546	28.9434	52.5826	43.6165	51.2332	26.3122	37.1576	43.3186	50.9759	40.2422	20.4287	39.4806	25.663	44.782	22.1104	23.8339	46.7505	49.2275	52.6521	31.2156	24.7143	52.8263	54.8851	41.8759	77.6092	15.8332	54.7231	46.3991	40.0635	25.7008	10.6114	36.3411	65.901	40.9279
	LacCer 18:1/22:0	12.0154	10.7987	9.82395	7.70618	3.74768	18.3787	17.9599	11.8893	13.8867	7.16684	10.2174	19.647	11.2601	11.9929	2.88147	19.0081	11.7917	11.7977	14.2018	6.08766	18.3442	17.8254	15.0314	11.0016	2.31679	17.166	7.44475	14.9679	2.83174	6.18782	12.9404	12.5313	8.58057	4.40115	7.75996	14.4931	7.67619	13.4308	15.3733	3.11536	15.6697	3.5685	7.57194	4.36601	2.64975	14.6337	18.2091	5.379
	LacCer 18:1/24:1	34.962	18.9087	17.6675	20.5913	17.8377	35.6883	29.1059	20.127	20.8204	12.7024	30.2426	26.0594	28.2769	27.1863	16.7091	23.5105	24.8726	22.9496	29.6723	21.34	32.3113	25.3562	27.908	26.7162	12.9701	28.1684	12.9171	28.2887	16.0701	10.908	32.6341	30.9067	28.5093	19.5188	30.7318	30.5579	29.2869	23.0023	50.2125	12.8191	26.7203	24.2821	16.5025	20.996	10.784	32.356	24.1932	22.6367
	LacCer 18:1/24:0	16.1968	10.06	4.75313	5.53315	4.06569	8.48522	9.10475	5.52854	8.81032	6.80532	12.5746	11.2954	4.67916	11.9489	5.02912	6.60917	9.27457	10.5444	12.9068	5.44106	6.55989	6.32066	9.74655	9.32604	7.7827	7.42742	4.78296	5.14147	3.70716	5.65081	9.50262	1.17715	8.64913	2.7598	9.28779	6.29918	3.09596	8.06018	19.4954	1.62921	14.8591	7.81435	9.17289	4.83751	3.58703	4.17577	6.92634	5.43523
	LacCer(OH) 18:1/16:0	11.1999	6.32274	2.55509	3.57254	2.98959	6.13466	5.03715	2.08119	4.94635	4.27714	8.28306	7.21811	5.4775	3.9198	3.38874	6.88179	3.52845	5.10954	3.70792	4.54284	4.57738	9.72782	4.10451	4.72034	1.84155	5.92952	3.26666	3.72534	4.63851	3.35973	10.8005	1.53713	7.38619	6.55458	1.94626	6.94847	6.06871	4.19123	4.9022	4.45049	3.45445	9.07278	2.76864	3.67088	0	2.7607	6.61232	2.18268
	LPA 16:0	5.34486	5.32746	10.0903	7.43597	5.4406	7.35447	6.70216	5.21135	7.30707	3.5462	7.42995	6.57107	6.57025	5.4261	9.15277	4.34715	8.64401	5.4731	5.1632	4.37612	3.02431	21.4767	10.1024	9.80349	3.15998	2.97088	3.91295	13.7519	9.14388	3.24991	6.63716	5.00363	5.21349	5.32793	7.07819	3.59657	3.66966	6.09075	5.16249	5.4004	10.2893	6.41331	4.54868	4.46145	2.50451	3.37762	10.9844	3.29838
	LPA 18:2	31.9802	33.6036	33.3349	45.7064	28.8346	24.2946	23.5747	18.6536	27.3584	23.1702	37.614	18.4647	30.7317	24.9641	22.7024	17.3957	62.9223	32.4933	32.9386	30.2086	31.7572	69.6692	56.6997	72.3729	42.3162	34.0089	51.9626	38.0256	44.3749	30.3611	38.466	26.766	46.1008	28.668	27.9983	35.7805	29.922	39.0898	31.5429	32.8233	30.5345	71.9203	57.8632	62.9926	29.7377	32.8512	93.5891	55.0185
	LPA 18:1	2.50122	7.83117	17.356	3.00588	5.35655	2.9323	1.28499	2.0336	3.11035	4.0337	4.85121	1.99977	4.6703	2.85938	5.96679	2.65472	12.5379	4.08344	3.50507	4.51432	8.57116	23.4684	10.1453	12.9983	4.7304	3.53873	1.52517	9.37134	1.76226	5.34755	4.10124	8.15941	3.70495	3.11705	4.41335	3.34871	3.497	5.9995	1.6934	4.81047	9.64888	8.4282	6.61277	2.51832	4.86983	6.12073	9.96177	6.72628
	LPA 18:0	7.63182	11.696	57.9909	14.2901	16.9155	16.7258	9.53452	9.09724	10.2049	4.93041	10.8157	8.60544	7.9829	6.79443	24.6373	4.0555	10.9883	7.22716	7.72044	4.08181	5.78432	59.9477	16.7206	13.5272	9.36175	4.74904	6.52749	28.202	16.8449	9.76294	8.42547	3.69355	8.56505	9.48878	17.0243	8.10781	6.02837	11.9383	9.11605	11.9322	21.0701	8.88282	6.74413	4.41337	7.18536	8.25645	9.61614	4.43063
	LPA 20:4	21.1161	6.98884	14.6854	7.84279	6.3834	18.9997	6.05101	7.15902	7.79915	5.6901	41.5013	7.19682	10.1595	9.38973	4.26903	12.6191	31.5245	9.36388	10.1953	8.53355	34.4669	20.882	22.9656	13.8152	8.51805	9.58607	6.49583	6.19661	6.30684	4.38872	17.6434	7.33969	6.99298	3.46605	4.75748	20.2054	5.28146	5.79767	3.69558	10.6807	13.8002	14.1591	10.8703	4.85212	4.34825	11.5401	18.7468	7.69238
	LPA 20:2	6.78814	6.06214	8.91881	10.4743	8.12922	6.518	7.30126	7.04898	7.68052	7.99384	9.11833	9.43192	7.79745	6.75171	7.6502	0	6.37138	7.15982	11.3502	31.2752	14.2884	10.0669	10.6995	7.31415	13.5497	11.2388	11.5641	9.88685	4.934	10.0275	6.25882	8.55478	10.6305	16.0728	11.9347	3.75045	9.13687	8.80153	7.77489	6.83781	11.5706	14.0834	9.61606	10.317	8.53083	8.02442	9.33459	6.75822
	LPA 22:6	8.70083	7.1329	14.2537	2.91194	6.60909	5.35018	6.45322	6.95164	7.75672	7.5169	14.7049	7.65597	7.89412	6.32092	5.31696	4.35847	20.4134	9.32781	10.462	10.6401	15.7355	17.2451	15.1031	17.7239	5.87714	5.27634	3.6103	12.7021	5.16663	5.43703	8.42593	6.76723	11.3592	2.21418	4.20849	6.61613	4.34827	7.27598	3.88391	6.51663	6.6738	14.9393	10.492	3.98153	4.26141	4.97058	24.4619	7.93344
	LPC 17:0	1800.44	1416	1382.82	830.152	1246.45	2005.45	1636.87	1334.67	1363.03	1629.92	1397.41	1324.09	1230.32	1193.72	1260.09	1506.74	1586.17	1442.13	1743.27	1492.32	1425.47	1313.51	1118.25	1656.48	1098.07	1279.58	649.643	1190.78	503.934	1453.49	1731.2	1182.27	1359.6	726.496	1540.12	1474.75	1120.43	922.074	2099.21	1506.27	1255.98	1673.23	1279.32	672.608	1083.89	1121.77	1910.4	1251.28
	LPC 12:0	0.52146	1.15351	1.53397	1.96813	0.930867	1.20038	1.17006	1.04065	0.945816	1.03409	1.1589	1.3176	1.35555	1.08427	0.934674	0.578879	1.27687	1.08195	1.13316	0.871964	1.07767	1.80772	1.40995	1.67232	1.45075	0.730736	1.68514	1.85047	0.691794	0.326543	0.961825	1.96958	1.35383	1.2899	1.29834	0.664439	1.32839	1.19486	2.08188	1.41596	1.5057	0.960424	1.10906	2.01859	1.02639	0.734455	1.54882	1.42134
	LPC 14:0	460.654	669.053	752.48	677.247	564.198	668.491	615.86	684.505	707.288	550.218	681.132	664.233	695.594	773.991	520.146	732.659	1066.03	870.276	760.239	637.803	872.515	954.953	834.918	908.196	781.516	548.631	734.147	657.084	520.517	482.513	704.532	889.365	814.318	655.646	754.669	542.027	899.85	663.346	936.806	916.133	977.532	879.713	729.887	847.756	772.498	825.301	1215.62	884.756
	LPC 16:1	5358.91	6267.29	6552.89	3322.94	8575.12	6671.72	5483.65	6465.65	7255.44	6697.34	6850.04	6721	7469.76	7433.11	7447.91	8852.75	11641.3	10628.2	8694.45	8824.18	10296.2	11050.4	9967.54	10764.7	9498.48	3632.2	3347.07	8236.42	2503.36	6987.14	7262.36	11592	8315.06	5510.57	9712.21	5040.21	9459	7066.55	10840.2	10794.8	12375.7	8509.95	7705.27	2952.32	11011.7	9395.89	14254.2	10621.4
	LPC 16:0	178084	178810	195435	100791	153024	191675	194172	174696	189708	160421	177044	176467	184613	183541	157546	172839	208220	187054	206093	155230	171799	189208	180894	186014	127598	131840	95848.2	175557	91650.6	177101	192633	218578	201288	127175	167384	244265	191021	158168	252729	170776	187142	207247	168587	95718	137928	162805	245660	172383
	LPC 18:3n-6	1049.2	1261.82	1439.27	924.753	819.099	1290.48	1424.47	1124.52	1340.32	907.275	1306.19	1247.33	1341.24	923.817	822.244	1026.69	1378.89	997.353	1118.88	801.33	1515.05	1282.99	930.033	1342.81	915.489	648.199	653.467	1157.94	478.748	669.888	1031.67	1184.54	1154.83	767.398	644.486	754.373	962.732	587.109	1563.75	1471.56	1065.42	1083.02	650.234	684.253	672.404	686.303	1341.6	930.992
	LPC 18:2	117076	155305	155150	92725.7	133884	132543	169194	140950	148267	141563	123892	141031	149172	135349	138550	131426	153054	151795	146997	138883	142965	143358	137422	163433	131580	120520	93458	149062	73287.5	165131	159051	169003	181132	108738	162630	134836	145148	127785	211081	161715	170373	170805	136431	115980	143185	138990	202927	156175
	LPC 18:1	39125.9	51986.8	71453.4	26170.1	66946.6	58748.2	50253.9	63109.6	64617.8	52003.4	71619.1	55127.2	64997.8	57381.7	62424.8	80349.9	92451.7	81713.7	71052.4	70084.4	90208.7	73600	94292.9	87846.4	64440.1	43016.7	20352.4	82802.2	19235.4	63973	67059.6	95697.1	82578	39580.5	72421.2	45432.8	82310.8	56749	89711.5	89055.2	111687	74867.1	77995.8	21482.1	87945.1	90400.5	95016.7	95027.1
	LPC 18:0	116005	87032.8	100307	34195.9	74190	123002	98107.4	93741.3	100044	75870.4	111793	99227.1	88530.3	108753	72983.6	106004	116703	108139	115486	74569.6	119514	87308.6	107125	91095.6	43826.1	48725.2	28221.5	98936.6	28061.1	82048.4	118009	108602	103253	46744	73767.2	104644	91660.1	87224.3	120911	67445.7	118629	100752	89824.7	32629.3	63942.1	94667.6	124605	89322.8
	LPC 20:5	854.768	6273.94	3543.9	4137.44	4075.56	1192.89	8063.77	2748.32	7715.81	3118.07	1189.91	6923.46	2813.93	4921.31	3209.87	1122.51	10306.1	6084.84	6974.49	3461.89	1898.14	10399.2	5961.52	8537.7	3303.16	451.717	4994.72	3616.31	2378.99	3504.74	954.684	11965	3557.02	4892.78	4069.8	802.798	9575.19	3797.59	9044.5	4621.71	1773.23	9627.83	3446.29	4533.45	4043.4	1245.22	12371.4	4266.02
	LPC 20:4	50709.9	25174.2	43154	17349.4	24714.9	67146.5	37040.4	45935.5	29812.9	31197.8	73499.8	38800.9	31791.2	33953.3	30285.3	67284.5	48467.9	39697.2	37986.5	36313.5	90691.4	31109.4	40506.7	28330.4	28341.8	28115.3	8871.17	19369.9	10062.4	16374.8	56649.3	25429.8	27337.8	15572.4	21700.5	44464.3	20856.8	20516.7	21143.9	65192	56965.8	25634.1	16840.8	9689	22406.4	41769.4	31360.1	18703.4
	LPC 20:3	5714.98	8734.74	19400.2	3938.52	10701.7	11384.5	9276.66	15831.4	14349.4	9469.35	16617.2	10162	15925.9	12082.9	11342.3	14425	16072.1	17472.3	15324.8	14276.6	18888.1	10770.8	19007.5	15163.3	9750.98	7211.14	3557.15	18894.1	3282.9	11184.6	16481.6	18386.6	21739.1	7545.43	15034.5	9725.08	14729.9	14882.8	15293	15888.3	26197	15569.2	13381.7	3713.7	15911.1	16639.5	19392.4	18678.7
†	LPC 20:2	710.892	1142.62	1757.7	502.659	1318.63	1131.9	1075.48	1547.02	1510.82	1323.41	1563.03	1135.63	1604.56	1144.06	1394.07	1690.54	1872.3	1874.75	1670.51	1919	1817.99	1435.36	1658.02	1814.98	1400.31	1056.6	450.148	2716.6	603.505	2086.77	1987.81	2658.66	2584.55	808.326	2521.57	1234.58	1998.68	1554.28	2187.37	2031.25	2983.19	2273.19	1778.83	526.426	2511.97	2055.68	2674.16	2368.91
†	LPC 20:1	1540.34	1902.56	1825.2	909.935	2514.24	2490.25	1741.53	1914.12	2104.93	2298.65	2324.52	1765.17	1837.1	1998.49	2518.54	2794.86	2958.53	2848.01	2705.46	3166.21	2923.2	2384.97	2315.65	3119.32	3001.81	1093.79	606.481	2450.18	582.296	3119.62	2811.61	2726.58	2740.25	1270.08	3777.11	1673.01	2562.11	1710.54	3047.52	3595.16	3582.42	2567	2201.08	663.137	3951.76	2766.31	3484	2863.78
	LPC 20:0	2093.91	2962.57	2149.3	865.605	2291.66	2598.15	2101.74	1918.26	2685.71	2361.74	2402.94	2576.81	2032.9	2597.77	2467.96	2379.92	2753.79	2454.3	3224.32	2315.96	2310.9	2576.7	1384.03	3131.55	1562.36	608.52	479.688	2118.68	290.686	2559.23	2209.07	2569.24	2286.88	863.354	2188.75	1593.81	2153.36	1398.91	3866.42	1936.82	1832.55	2736.8	1247.76	530.867	1666.69	1263.65	3553.23	1606.15
	LPC 22:6	24482.2	26818.3	41541.7	8324.27	22937.2	26984.5	30419.9	41612.9	36102.4	32153.1	36306.3	31361.4	37111.1	25942.8	28874.2	31695.2	37969.5	38776.7	39243.2	32898.8	39091.9	25682.7	30318.6	36995.6	22335.6	15653	7410.53	37444	9754.72	25530	28310.9	29445	46075.1	11149.3	30755	23728.5	22993.2	24484	38911.1	42593.3	30410.1	36888	28598.3	10249.3	24152.8	21906.9	41482.4	34066.2
	LPC 22:5n-3	1183.08	2804.61	1269.23	441.571	2053.68	1310.38	2497.95	1093.29	2045.08	2068.13	1750.03	2747.82	1132.25	1154.48	2135.9	1288.62	3064.65	1071.5	1890.46	2109.32	1413.86	2708.29	966.53	2033.7	1016.43	803.396	807.591	984.618	495.843	1893.08	1058.23	3066.41	1051.74	412.603	1998.52	1006.97	1764.64	615.81	2176.53	1692.7	1145.16	3525.68	819.134	477.356	1102.37	813.127	3736.41	904.151
	LPC 22:5n-6	240.553	98.8615	235.856	39.4844	80.3681	494.663	87.501	156.744	75.7718	79.8427	1412.73	104.323	166.555	54.8164	112.473	536.676	204.724	75.7043	87.7396	155.302	641.793	120.734	50.3901	104.308	189.159	300.714	32.5753	103.105	26.1837	67.8056	438.979	137.011	108.729	27.2807	79.6195	223.699	72.1939	23.5359	65.1662	407.654	440.869	127.604	36.2858	16.4002	128.469	206.83	108.871	62.5077
	LPC 22:4	320.528	191.569	308.57	99.9162	159.796	444.951	247.428	246.654	215.549	223.319	787.936	211.947	236.562	163.812	233.469	441.179	306.683	205.101	245.306	288.757	627.558	204.721	172.795	204.738	227.867	283.048	67.169	215.126	57.1356	134.406	404.815	250.932	179.399	75.8602	165.274	262.471	150.607	78.1557	166.699	383.533	392.799	218.978	93.4416	56.6571	175.456	251.1	204.714	130.884
	LPC 22:3	17.7553	20.1588	25.8328	10.7895	20.4903	26.4316	17.3255	25.3835	26.5125	24.2969	35.5208	21.3106	24.6264	18.7753	27.081	37.4375	23.7975	21.9433	27.8798	32.9887	36.0555	19.9189	16.3574	33.2436	23.8206	26.5309	5.29977	25.6188	7.22034	25.6467	33.5826	25.8446	33.8112	9.82584	30.2745	24.477	19.6827	13.6827	37.451	39.1724	32.847	31.3849	17.8918	6.87652	26.2164	24.5358	34.9585	19.7161
	LPC 22:2	33.2321	44.3292	37.1107	26.9989	36.0923	39.6507	35.6918	37.5901	41.9606	62.2433	52.3037	32.8971	38.9597	31.4674	50.8455	49.4432	39.2061	35.6674	43.093	66.1611	43.2882	34.9121	24.9508	48.996	55.1966	38.8591	16.4276	35.6852	27.586	58.2969	49.743	32.8482	45.7933	18.8381	60.9061	36.0262	28.9501	18.1481	68.4849	76.9473	34.3339	49.2601	26.0396	19.3666	41.5177	27.7841	56.4071	29.5397
	LPC 22:1	236.159	291.793	242.063	126.82	572.981	306.753	236.629	224.033	306.686	590.785	309.374	205.797	240.247	257.405	646.705	341.563	310.78	283.572	366.061	733.904	285.131	317.306	189.929	455.203	790.015	155.288	85.4536	225.469	99.3491	713.678	291.55	260.231	325.974	132.008	687.32	211.46	265.252	157.943	460.982	882.944	244.269	347.918	202.329	97.9937	667.326	223.811	392.807	250.693
	LPC 22:0	500.86	597.901	495.81	214.321	360.768	562.36	546.833	459.292	547.179	387.692	458.194	509.48	489.515	592.056	400.751	472.735	546.656	532.609	601.819	427.918	448.577	591.811	449.08	554.419	323.648	287.202	189.114	502.566	164.205	456.478	538.658	577.687	524.51	254.023	465.2	431.05	472.852	427.513	706.212	441.873	443.444	587.037	349.722	192.329	325.985	417.323	730.709	436.703
	LPC 24:1	213.566	236.839	214.89	124.864	325.693	247.51	232.853	201.272	251.227	337.685	193.594	185.024	205.967	225.694	353.535	215.684	229.704	217.806	258.104	406.838	195.649	237.988	190.482	262.579	412.6	138.245	88.296	213.413	93.3825	420.375	244.674	244.105	233.512	130.63	384.228	195.075	208.455	169.079	340.656	471.555	208.218	271.339	161.357	103.846	347.541	183.148	285.559	190.234
	LPC 24:0	883.661	894.663	832.548	322.718	533.232	942.217	909.3	786.008	899.678	559.939	775.409	814.815	840.043	1077.64	570.323	779.416	913.056	971.493	872.799	647.987	704.676	953.927	784.332	822.811	526.145	510.119	303	818.902	244.56	623.47	853.768	851.433	825.084	345.111	672.813	760.438	780.203	722.537	1086.37	682.973	777.146	915.995	535.317	310.255	498.225	688.819	1053.73	631.236
	LPC(O) 16:0	189.966	149.527	198.038	102.608	125.113	199.849	148.244	175.517	165.899	135.57	199.281	156.004	176.215	188.916	149.179	179.007	208.508	198.066	204.028	151.294	180.212	170.425	176.152	184.172	100.069	101.083	93.2471	174.871	115.526	131.835	200.687	160.919	198.732	104.23	167.142	167.724	169.511	118.853	207.162	162.681	161.828	181.897	160.193	101.06	120.415	134.487	206.505	163.328
	LPC(O) 18:1	81.4505	46.3106	70.2061	29.7232	50.554	76.1663	54.9296	62.7905	64.7107	60.0813	82.5328	49.9787	62.6931	51.4485	62.3186	80.6039	77.0608	56.4793	68.8242	59.3348	75.4029	51.2698	54.1756	68.4127	42.5959	47.9782	22.1185	62.7585	32.4489	55.7912	79.3737	52.7367	68.1792	27.665	73.5265	69.3337	50.2298	34.7692	76.1914	62.3772	65.5429	69.1509	56.8617	25.1943	41.4245	52.4846	72.2842	49.2912
	LPC(O) 18:0	45.5678	34.6327	35.3823	19.4163	29.7381	44.4921	34.6346	35.5863	34.1213	33.2058	38.2089	32.462	31.7905	36.3293	29.8594	37.5229	41.4106	31.9544	36.4817	33.3515	34.8609	31.2624	28.5509	39.6547	24.5733	23.5513	15.527	33.2723	17.0387	31.6703	38.0735	28.7849	34.1784	15.8696	34.5265	40.7971	24.1579	18.449	38.8779	32.6264	32.6126	35.183	31.5035	17.6509	22.8391	22.7441	38.7645	28.2534
	LPE 16:1	96.266	106.497	81.2692	91.0072	223.627	130.797	84.5686	78.0759	106.846	136.032	104.85	114.613	113.717	108.046	170.702	94.8347	161.168	136.684	125.603	192.896	159.476	171.814	130.357	154.838	188.396	94.95	80.148	110.519	44.2541	142.611	97.4846	138.709	77.4607	76.5485	152.627	70.508	97.9774	100.918	157.399	215.215	159.637	97.0781	87.7614	59.5349	221.446	111.546	257.007	115.758
	LPE 16:0	3760.23	4148.66	3131.18	2247.98	3820.64	3878.59	3502.34	3428.77	3156.64	3386.68	3191.14	4530.18	3432.69	3582.4	3618.97	3230.44	3813.83	3742.39	3309.35	3857.03	3262.59	3786.94	3496.69	3381.25	2490.18	2983.35	2233.49	3489.34	2036.68	3875.58	3577.87	3505.37	3519.05	2303.15	3396.17	3400.88	2909.75	3038.58	5102.68	4399.62	3300.46	3052.65	2647.18	2416.19	2946.73	2666.74	5378.06	2810.01
	LPE 18:3n-3	63.0478	91.6011	61.0343	109.357	46.6257	104.245	138.24	53.2262	115.516	72.5379	46.7422	100.669	98.5003	86.4763	71.038	10.7051	74.7356	110.644	95.5539	43.2157	117.446	179.581	48.5113	154.427	53.6591	182.924	113.097	70.6459	47.792	39.1945	95.4315	82.5787	57.4964	75.2799	61.0145	111.856	90.522	16.7099	161.018	37.7698	44.3608	81.1586	56.0272	171.448	33.6631	85.8676	211.492	92.2531
	LPE 18:2	5110.52	6236.16	5924.72	5675.01	5524.53	6526.15	6668.78	4420.87	6275.36	6079.94	4120.96	5442.58	7440.54	4529.87	5998.46	2532.73	6701.18	5867.98	5343.75	6222.61	5928.13	9636.12	4035.74	8576.99	5131.32	7376.18	6232.05	5765.81	3195.46	6904.03	6717.23	6112.32	6285.63	4211.96	6106.31	6161.29	5219.8	2901.81	8026.37	5066.6	4994.43	6326.49	3717.9	6634.29	3889.55	4998.88	12145.9	6689.14
	LPE 18:1	1513.73	1790.16	1839.27	1676.76	1765.8	1946.34	1803.41	1597.51	1835.52	1734.68	1627.41	1743.11	2128.2	1492.4	1796.16	1511.24	2204.16	2012.65	1802.64	2248.03	2026.74	2507.85	1813.18	2588.21	2010.59	2718.67	1490.71	1843.05	1139.01	2031.38	2216.91	2094.81	1852.93	1395.59	1898.36	1943.9	1746.62	1173.08	2510.16	2709.55	1901.02	1754.58	1604.98	1755.25	1969.83	1831.04	3242.01	1932.64
	LPE 18:0	4246.96	3994.12	3198.05	1929.64	3712.99	4104.07	3488.77	2865.56	3478.24	2930.14	3581.94	4052.97	3257.67	3575.1	2985.11	3036.07	3593.29	3264.43	3298.47	2929.54	3532.38	3216.01	3644.56	3251.73	1872.06	2420.23	1709.52	3520.78	1636.5	3416.23	3681.25	3406.97	3407.79	1950.81	2675.42	4002.56	2663.39	2924.06	4582.45	2867.24	3225.54	2974.03	2597.39	1863.97	2159.14	2695.53	4683.77	2764.72
†	LPE 20:5	68.5502	553.314	115.004	574.644	368.509	55.0631	1054.59	106.41	668.178	419.351	55.7425	857.865	121.176	329.914	494.069	37.0026	780.135	273.915	588.564	466.861	117.897	982.957	331.815	562.413	266.304	82.6434	774.987	160.273	141.918	313.643	48.5611	513.696	123.359	222.643	299.229	52.2792	395.883	244.146	411.8	287.796	69.989	539.915	162.441	735.734	256.992	51.7311	1103.14	177.045
†	LPE 20:4	4471.76	2374.7	2967.84	1960.11	2699.64	4498.2	3944.47	2438.61	2856.37	3539.18	5477.27	3415.78	2642.39	2278.62	3789.3	3262.07	4219.05	3099.54	3035.55	3669.28	7839.57	3702.28	3750.3	2448.41	2132.54	3822.42	1434.56	1787.3	514.783	2057.69	3896.01	1800.66	1787.28	943.412	1950.2	3359.84	1390.44	1861.54	1809.97	3003.99	3675.88	2339.03	1493.33	1684.01	1507.12	3002.39	4184.64	1704.86
	LPE 20:3	244.416	250.671	280.55	158.597	395.081	311.105	238.117	243.421	310.443	393.333	299.6	243.199	275.721	239.787	369.485	289.934	378.474	333.148	296.826	455.565	386.103	332.734	471.823	372.365	242.624	413.831	182.362	310.142	69.167	517.71	417.789	264.101	312.5	148.557	435.485	343.618	213.664	374.922	375.173	309.193	511.753	332.316	298.843	215.477	358.571	385.554	631.967	419.524
	LPE 20:1	109.454	136.925	163.252	87.4842	211.425	133.859	174.449	119.078	156.257	217.547	125.58	161.883	128.917	93.0562	220.072	114.923	201.221	173.143	170.877	260.871	200.574	180.602	145.589	206.887	236.983	131.18	65.1817	184.158	36.3356	281.009	155.234	168.23	146.181	86.2926	232.281	127.194	132.33	105.154	193.092	213.035	159.048	172.895	129.534	85.5435	178.116	146.398	281.021	153.057
	LPE 20:0	44.3208	71.8697	54.6579	29.3436	69.5116	42.066	50.0815	39.8472	72.4715	59.8894	43.9604	69.7197	57.916	57.5401	47.0483	37.2853	41.5914	41.5412	62.0471	49.5396	45.2224	60.8074	31.3277	62.6959	30.7463	18.4763	19.0122	53.3056	7.86203	61.4387	49.61	54.6916	46.9854	24.0165	52.0107	44.2718	44.0893	26.6774	89.5705	45.054	26.6301	42.1444	27.2008	21.1109	33.5257	22.1714	72.2811	36.9348
	LPE 22:6	7362.44	5853.98	7067.06	4882.38	6782.72	7155.96	11960.6	5730.89	8251.21	9652.4	9318.1	9241.92	6538.56	4520.49	11060.1	4968.46	9400.37	8217.48	8847.92	8723.59	15170	8856.25	8908.23	6668.52	4300.54	5970.69	3746.93	7435.94	920.238	6133.93	5871.9	4450.8	5163.79	1876.27	5433.4	5525.46	3392.67	5401.48	6321.5	6442.85	5713.01	5823.97	4351.01	6063.76	3948.68	4273.36	10815.1	5372.03
	LPE 22:5n-3	210.427	395.282	113.833	237.835	330.802	176.957	838.655	64.9096	281.646	443.413	301.802	830.453	101.01	121.46	539.805	95.1055	426.885	128.219	274.141	410.048	467.108	640.304	177.934	183.683	143.171	233.873	481.522	116.112	14.7611	266.211	147.797	261.081	65.7078	38.6261	220.451	143.762	182.162	70.8477	180.531	192.236	99.9459	325.487	67.5884	242.926	111.946	75.8487	509.978	69.7196
†	LPE 22:5n-6	90.852	26.5462	29.2035	29.6053	20.9215	126.875	66.9325	14.8286	26.5703	44.2716	237.683	38.1335	26.1	7.51769	55.9647	74.8467	35.6184	9.68676	22.5118	44.1461	399.093	45.2465	18.6008	10.9382	37.6337	162.914	21.6601	17.6104	0.827239	11.8719	117.089	17.3741	11.2293	1.77616	16.4932	62.9461	10.1856	2.14389	16.7643	42.4222	73.3133	16.9602	3.05801	16.6322	16.5629	57.0014	13.1467	8.53867
†	LPE 22:4	97.4092	52.9154	54.9964	103.166	39.5123	93.8492	164.955	23.7705	52.3424	121.904	227.701	179.224	27.3074	30.4254	126.94	28.3164	58.3568	37.6374	90.5672	104.916	454.332	88.2576	57.9673	23.6558	44.5608	265.318	65.0386	35.047	2.95083	11.138	74.2983	19.3047	16.0477	10.5153	22.4291	48.5457	17.3383	5.96386	12.2667	65.2589	33.2777	24.6299	8.23873	54.8313	16.4764	24.9536	24.6941	13.8912
	LPE 22:1	2.30424	5.14717	6.71999	3.46646	43.8165	5.83079	6.74118	3.79226	6.28338	59.4552	5.14398	5.01495	10.2518	7.73322	55.2086	9.47827	4.80032	7.44605	8.94865	35.9202	12.8497	12.9318	2.03663	19.8197	47.8157	3.12712	0	6.1829	1.96074	99.2331	7.10253	8.95552	7.08721	4.46656	74.6093	4.31943	8.37692	2.56785	12.8375	32.782	6.7507	8.54965	4.25622	2.60977	15.9823	4.81208	19.2273	5.51343
	LPG 16:0	27.1064	41.9567	44.7419	97.0938	13.2992	47.4912	41.0955	13.9046	45.3136	10.2066	31.2799	21.981	40.782	26.9158	11.9249	11.0178	43.157	18.2963	22.6415	6.13395	30.0693	81.5969	51.606	51.7659	21.6733	57.9306	95.8933	36.7441	80.4466	8.26231	39.2535	50.6508	38.391	55.8341	15.3163	36.5981	57.8636	15.8242	53.3359	13.0247	38.7091	47.0597	36.9773	86.8531	7.76964	55.4191	60.0768	47.335
	LPG 18:2	166.108	217.526	218.511	362.738	48.7379	217.621	183.026	120.194	240.522	55.2709	237.763	170.51	236.552	166.804	44.0848	74.4611	268.34	162.391	189.067	28.5097	199.099	288.375	220.529	263.125	36.0961	251.174	423.063	181.353	352.173	54.7926	282.247	302.645	218.672	225.385	69.6706	218.5	205.04	129.593	373.307	68.6702	267.234	265.09	239.228	366.302	25.7421	225.078	358.589	243.253
	LPG 18:1	46.5163	55.9329	58.9791	112.439	27.379	59.5795	49.1419	29.4579	44.1051	20.7858	49.9179	42.8773	54.5788	28.6419	33.161	23.9895	85.3179	40.2009	43.143	23.5202	63.1678	96.5467	102.509	94.5704	35.6182	59.3804	127.988	61.8886	112.558	24.3088	81.1338	95.3274	62.0394	76.6738	32.588	59.8901	79.1336	33.4912	115.363	53.6897	67.5979	70.4664	76.5917	106.023	22.4933	104.807	104.101	80.1826
	LPG 20:4	13.29	2.33098	15.2045	8.89871	1.30514	12.361	5.84108	4.66455	1.87272	4.21981	25.943	8.63282	10.2009	4.42359	3.57115	7.12043	19.4538	9.52918	7.73218	0.272271	24.6579	10.6804	19.9684	3.71597	2.24301	10.6371	8.98265	6.44357	8.59583	0.105855	11.5877	7.05394	4.0848	2.04224	0.753729	9.9095	4.76095	3.21488	12.8728	6.04439	25.8281	2.89512	11.3017	2.40467	0	20.5105	9.63743	3.14202
	LPG 22:6	3.20006	9.86716	10.8635	49.3911	5.13136	2.56214	4.94646	19.4457	13.1852	8.04595	5.78175	9.1158	16.3533	9.89362	3.1858	4.72866	16.9295	11.6921	9.77425	2.76447	7.48951	9.62125	19.5049	11.7689	12.4396	2.40809	7.65203	11.6478	74.3965	3.27513	5.0685	10.8247	9.42731	14.3762	2.3945	3.33445	8.93648	12.814	11.6216	23.7749	4.66229	5.45737	20.6593	28.1112	6.07717	4.01409	8.32797	12.8081
	LPI 16:0	75.5178	351.545	360.947	121.541	269.284	254.186	456.432	555.654	213.826	88.3426	181.448	175.896	212.454	112.816	432.515	66.6793	74.0327	144.378	98.8014	170.73	114.826	626.234	56.202	133.785	110.512	73.728	30.1584	879.741	671.713	517.999	3.49999	140.466	70.644	399.414	195.765	97.0532	93.1876	49.1855	75.6248	88.9113	158.087	177.984	77.522	14.3101	100.391	85.5954	199.208	86.1218
	LPI 18:2	150.794	159.966	167.755	283.986	222.849	191.87	263.31	109.563	203.709	303.591	194.96	109.05	110.391	185.854	215.559	102.633	219.651	110.716	191.7	287.864	131.058	293.219	137.041	178.727	328.786	210.065	391.805	161.929	144.139	866.179	63.5011	275.185	246.335	206.111	345.495	187.44	89.1821	88.0523	368.686	316.11	183.912	207.799	189.319	393.624	117.213	155.784	290.574	206.013
	LPI 18:1	140.374	403.544	157.313	176.665	149.651	135.504	226.565	304.114	145.813	105.595	128.544	119.266	85.9815	104.551	256.912	9.72752	91.273	148.978	200.251	180.233	162.593	448.854	217.8	115.68	146.383	153.044	95.5155	382.215	198.124	208.241	71.8277	126.608	102.63	153.325	286.25	37.9771	128.651	100.121	69.4149	148.637	223.73	120.017	182.811	148.634	129.597	147.404	137.341	137.557
	LPI 18:0	775.636	3518	1970.9	927.003	1529.77	1603.41	2625.84	3417.47	1278.28	748.369	1180.99	1027.25	999.046	1206.75	2499.58	554.142	963.11	1011.2	963.342	532.19	1258.83	2502.93	1083.7	839.987	789.992	547.49	468.555	5216.47	3821.75	2415.69	916.15	1108.88	1039.64	1882.17	1437.16	704.079	652.648	626.121	865.521	1046.83	1811.07	1142.22	660.851	236.381	953.31	889.438	1032.45	691.327
	LPI 20:4	445.4	159.605	379.338	251.886	383.008	567.727	409.127	370.479	262.737	461.724	621.366	253.95	322.704	318.247	422.081	557.552	576.344	494.702	462.182	363.095	723.274	391.459	546.573	386.725	301.578	271.244	307.308	451.208	234.093	767.169	320.291	379.408	330.337	194.664	402.346	405.022	349.343	418.603	419.83	525.421	685.482	525.537	562.84	257.487	412.488	597.39	592.633	398.568
	LPS 18:0	11.0816	16.4578	145.541	61.6509	30.0045	52.4857	20.3706	19.2754	93.3463	25.1446	49.2488	26.4378	27.6961	14.3096	20.2432	9.71149	28.3116	22.5657	5.27079	19.1148	70.0786	193.45	38.0272	56.7369	40.3396	16.6843	29.3109	98.0128	92.988	22.7157	25.4224	7.81063	13.9302	50.4112	106.087	30.8075	18.3425	21.3118	40.577	32.5146	44.8533	50.797	36.7001	23.4181	17.2117	8.57288	35.201	12.2481
	LPS 20:4	23.3662	22.438	42.253	11.4504	2.2852	38.335	14.6734	16.4387	18.8924	10.2821	102.018	20.2872	27.0866	23.4756	36.0771	21.9294	71.323	23.1802	13.153	9.11765	42.5027	56.9109	38.6845	29.171	11.9981	27.1198	0.551001	14.9342	0	11.5018	43.4031	22.8903	8.31444	8.15828	5.55427	31.9981	15.5344	10.47	8.28597	16.5395	48.5226	16.6065	28.1596	1.46699	12.2906	41.936	61.5395	19.9749
	LPS 22:6	22.9122	21.0525	49.9367	22.7732	26.6353	33.2712	18.7879	27.1021	44.5854	42.696	33.2094	13.0549	34.9643	24.528	50.7552	14.2182	64.3549	34.1201	31.4182	34.2627	26.4543	51.7678	41.5395	59.0339	21.3534	24.3958	6.31432	36.9016	4.58573	23.2463	25.5515	23.7641	50.6669	16.6765	38.9995	13.9881	20.611	40.9901	56.8002	44.1913	17.5523	40.7887	53.2593	10.2486	36.4867	24.5849	87.3805	62.3006
	MAG 16:0	6013.84	13506.2	6989.72	8130.93	8312.9	7321.47	6124.07	9040.08	6433.27	9240.53	5864.04	12550.6	7088.14	22468.7	5385.4	6010.28	21109.9	9571.12	11703.9	6152.56	6469.57	2353.92	6568.33	1664.02	4533.61	4500.09	6650.22	7939.39	17895.2	10445.4	20702.1	10855.9	1566.79	2001.51	13334.7	3418.24	13014	13837.5	14651.1	7357.61	3897.47	9532.87	7299.54	6997.18	4053.97	9012.32	9380.49	13829
	MAG 18:0	22790.9	26820.3	17961.4	22715.6	36802.3	52871	35222.8	28605.8	19284.7	23492.1	9541.16	30145.5	40889.8	73470.4	17290.6	20167	45879.5	26522.8	30390.6	25650.3	19743.1	8540.25	15272	20255.1	16150.2	19311.9	22251	44779.4	35712.2	32381.1	85112.7	30664.1	4778.39	17628.1	36344	33926.4	66697.8	57248	75288.1	19997.1	15708.8	20193.6	23844.5	42517.5	22844.4	47440.9	34348.6	49226.1
	NAE 16:0	23.426	22.1152	25.3495	36.7857	29.6998	34.3542	29.7656	26.4545	35.2716	32.2669	26.6706	34.2509	37.9382	26.4468	33.5765	31.0161	28.165	35.7661	45.329	26.6607	27.9483	23.633	34.7942	24.0706	26.8649	21.9051	29.5631	46.6916	40.6471	31.0902	27.564	29.9955	32.2008	37.0022	27.4178	25.5303	29.0461	34.0473	40.7056	32.0277	34.3121	26.261	37.0506	26.9112	26.1475	34.9957	38.7362	31.7413
	NAE 18:1	11.5843	10.3178	13.347	14.5152	11.9337	11.3818	7.83867	10.376	14.8837	10.1922	14.2899	11.7151	10.4808	8.82838	11.2124	15.1171	13.017	12.4065	15.028	11.8971	13.9193	5.13394	14.7812	8.81635	13.4134	5.10783	11.3929	13.8696	20.5255	10.8644	10.287	11.1205	14.8266	15.6336	13.4512	10.071	11.7121	18.8758	16.1789	15.6744	18.0343	11.697	16.604	13.4751	9.7686	16.6767	11.9152	17.732
	NAE 18:0	12.6455	12.6508	13.0219	24.2182	21.3793	24.0593	19.4974	18.0254	21.3809	18.6505	18.8191	19.6038	26.4123	16.6972	20.3845	18.7993	20.1176	18.4679	34.257	17.6928	18.867	18.0815	22.2042	19.2801	18.6657	14.048	18.4166	46.7438	24.2734	18.872	22.3999	23.1501	24.7161	22.5233	18.2101	19.2397	20.0192	22.2586	25.0986	23.5111	24.9828	20.6724	23.6147	20.2741	18.9198	22.5518	24.9311	20.4915
	NAE 20:4	1.19841	0.470543	0.867153	1.09316	0.836122	0.951587	0.444415	0.61521	0.862129	0.931155	0.996168	0.788172	0.760437	0.373953	0.712401	0.969493	0.569037	0.699248	0.617071	0.486317	0.974133	0.260209	0.438191	0.490012	0.619378	0.297913	0.723417	0.540924	1.26614	0.83207	0.841928	0.531717	0.65943	0.875502	0.648388	0.903119	0.437341	0.614564	1.21445	0.533193	0.908476	0.331583	0.790005	0.477205	0.174365	0.848958	0.667481	0.448116
	NAE 20:1	0.337379	0.24328	0.194355	0.37607	0.325269	0.408324	0.121133	0.0685216	0.185813	0.216394	0.235671	0.282215	0.260962	0.100406	0.245214	0.293797	0.1403	0.266029	0.379273	0.193476	0.347144	0.142777	0.219356	0.203449	0.391344	0.030228	0.165908	0.223025	0.130388	0.304204	0.202839	0.170412	0.258893	0.368706	0.30047	0.320431	0.205786	0.269803	0.564	0.318357	0.201296	0.215593	0.382328	0.279911	0.226666	0.39942	0.259921	0.347074
	NAE 20:0	1.37989	1.12139	0.657588	10.6351	10.0785	10.887	9.11231	8.93594	9.98038	9.83404	8.74522	7.57898	11.223	6.83464	11.4143	8.78628	10.1995	9.96264	9.59811	10.3293	7.46696	9.70722	10.023	9.72424	9.10696	9.39366	8.05995	9.37306	10.613	8.65611	10.6255	11.1106	13.2007	7.15966	7.06028	6.84724	7.95694	10.0781	9.10027	10.4134	10.6783	8.77213	9.2745	7.27956	7.99624	8.36456	11.3901	8.08873
	NAE 22:6	0.850478	1.03542	1.34071	1.84822	0.900881	1.18063	0.711684	1.23312	1.45344	1.04038	0.980973	0.795086	1.61939	0.804518	0.984657	1.0709	0.96524	1.36966	1.618	1.08292	1.05014	0.64777	1.57623	1.31492	1.10534	0.262494	1.01309	1.77844	2.3967	1.09707	0.860134	0.827737	1.54685	2.09067	1.57162	0.70767	1.28383	2.33133	2.32182	1.32139	0.954801	1.11097	1.96569	1.60319	0.692055	1.2264	1.35016	2.28978
	NAE 22:0	1.04256	0.95037	0.482477	7.67941	7.44343	8.43254	6.6786	7.06345	6.91378	6.66984	6.89567	6.25226	7.57493	5.75799	8.16426	6.76601	7.58068	7.73944	5.97215	6.8857	6.04672	6.65434	7.60189	7.2235	7.05079	7.17596	6.24701	5.94677	9.21402	6.34574	8.70062	8.0785	10.9752	6.14393	4.87842	5.42338	5.96918	7.48208	6.78438	7.33376	7.62129	6.61906	7.63397	5.64067	5.64	6.82237	8.51937	6.10231
	NAE 24:0	0.981856	0.554142	0.35251	4.48837	3.97515	3.87597	3.64283	3.01609	4.11592	3.32822	3.17782	3.38421	3.54611	2.87646	4.23097	3.47362	3.6551	3.46328	2.96219	3.09329	2.54856	3.12537	3.15612	3.21767	3.50974	3.78193	4.01023	2.84486	4.5911	2.71092	3.8397	3.51087	4.96305	3.025	2.46371	2.75941	2.61912	3.19127	3.26673	3.43752	3.46194	2.59122	3.99533	2.98164	3.15661	3.34457	3.7464	2.91818
	NDS 18:0/20:0	8.11434	8.74108	8.23163	10.0312	14.1153	16.3485	16.1717	7.73027	22.2468	5.89951	7.77527	7.51312	21.8431	16.5503	8.50998	5.70093	16.6435	15.3014	10.4636	3.48711	10.0667	35.6286	38.1967	24.7546	5.45508	6.4802	7.8061	9.09845	5.67131	8.44021	7.80646	20.8311	11.9622	13.3371	19.2472	12.612	25.9304	28.2076	30.0069	1.40277	14.9214	11.805	9.14655	4.90018	2.01951	13.3846	26.8917	7.66005
	NDS 18:0/22:0	54.3764	85.73	57.6864	40.037	60.7633	123.819	113.715	46.5448	96.806	38.755	29.4509	87.929	64.1178	93.5584	63.7798	18.3045	78.5776	99.896	55.9121	22.4222	49.746	228.972	171.029	76.4939	31.6327	45.1757	38.0913	54.8258	19.9831	77.608	77.4957	122.151	55.6889	43.8029	71.8364	74.4953	178.336	82.675	146.02	8.66999	54.3255	66.1831	49.803	43.5483	11.0178	67.8538	165.776	62.6707
	NDS 18:0/24:1	25.297	32.1565	24.2158	24.4641	55.9231	33.7549	43.9752	26.7982	42.1947	44.6807	17.931	56.3869	24.6875	40.9724	58.9999	14.5374	42.8621	48.971	31.4476	25.074	29.4964	69.2822	116.589	41.8903	29.5825	19.1374	12.5091	28.9426	31.1364	82.7739	33.4312	54.3555	28.3171	19.2314	78.1621	30.056	67.7237	89.796	74.5966	9.95234	49.351	32.2788	43.3373	16.1304	13.9512	42.5717	60.0809	30.1763
	NDS 18:0/24:0	32.0602	48.5662	42.9404	31.0063	41.8205	70.4044	67.7902	27.679	70.6501	24.4203	24.1009	62.3032	72.8566	55.313	56.7367	11.405	46.43	64.987	34.817	24.1338	31.9725	152.191	84.8852	59.3106	32.7489	33.0436	33.8136	38.2661	40.7848	80.879	52.4312	70.61	42.6235	27.2734	61.9519	52.5583	109.204	36.8532	112.64	12.4839	40.9638	53.4653	27.0713	37.831	11.4195	36.5227	109.256	38.4785
	PC 16:0/14:0	161.798	197.679	454.416	279.685	242.924	624.851	243.881	313.228	335.62	98.7555	276.278	226.708	305.312	276.842	365.289	158.86	309.666	478.219	294.362	272.946	247.786	225.605	410.577	613.399	321.731	135.215	305.08	312.971	334.446	258.537	315.151	465.386	566.943	180.418	338.26	167.61	556.561	407.379	759.861	125.803	571.21	144.61	361.077	307.255	311.296	278.019	454.429	441.88
	PC 16:0/16:1	3016.17	6882.89	7873.81	1754.13	8678.2	5026.82	3771.53	3665.77	8882.72	4607.92	3255.08	6118.01	10179.9	6618.72	6195.14	4455.03	6173.45	11204.2	7785.56	5770.61	5645.39	8180.89	13382.5	12374.2	5841.41	1685.87	2100.85	11831.1	1395.16	7827.75	5079.73	18616.4	8446.15	4947.42	8127.93	4159.54	18725.1	10694.9	21411.4	5069.03	11603.6	7474.63	6109.88	1156.05	7280.09	6888.82	11071.2	10883.1
	PC 16:0/18:3n-3	2991.94	2918.78	4309.71	1945.28	2327.43	5619.01	2667.16	2977.45	6110.64	1996.75	1150.25	3592.57	5997.87	3837.63	2376.1	1689.03	2793.18	3691.31	4736.16	1509.88	2265.92	3824.6	5522.76	4893.25	1505.74	4959.54	1680.95	4531.33	1690.94	2815.91	5138.11	5637.01	3983.64	3138.28	2358.04	5222.3	7542.56	4956.1	16385	2126.34	3699.66	4211.17	4034.77	2018.41	1711.37	3793.37	6189.82	5624.27
	PC 16:0/18:3n-6	4571.02	8449.68	8018.25	3350.32	3793.01	9309.07	5930.53	3985.03	7433.63	4652.56	4642.15	8306.19	9708.54	6609.18	4802.32	4887.14	5101.8	7269.59	9569.13	3959.38	5232.64	4850.49	7096.89	7768.04	2635.44	3202.01	2145.16	6727.57	1358.75	3669.34	4059.73	8722.6	6783.87	2416.82	2224.4	5535.82	8336.05	4309.58	15059.6	3239.64	6950.94	5569.77	3310.84	1395.59	1990.92	4138.57	5234.39	4370.28
	PC 16:0/18:2	297817	427911	534362	177363	294069	473670	273797	306231	448678	342706	226640	370018	541786	341121	303888	267305	302006	483938	487698	272347	279011	270682	458423	449988	219291	276843	190113	469060	116981	357335	373659	454588	494417	262231	363741	425085	563894	529993	776522	248624	489068	396388	366212	146584	224751	320849	454940	425409
	PC 16:0/18:1	81780.9	154601	259466	57430.9	158599	149777	93377.4	127829	205699	147271	114466	155486	244376	141306	153999	150313	162022	231514	242707	142924	131100	136823	293711	239400	107848	85401.2	54993.3	273612	35469.2	167946	136032	273445	212087	117417	173818	113681	312609	261928	386568	141141	292099	201511	186970	34278.8	147034	191597	227982	239649
	PC 16:0/18:0	5062.57	3106.75	7506.76	1363.44	2865.93	8749.15	3435.04	4310.24	5468.35	3227.4	3821.7	4482	5554.5	4934.16	3516.86	4235.22	4278.88	6310.39	5537.38	2575.94	5744.97	2729.91	6757.34	3917.95	1919.8	2569.84	1093.24	4984.82	782.715	3011.38	6454.46	5346.04	5263.12	2087.05	3409.29	6892.06	6309.81	5672.91	8693.84	2517.48	6535.29	4059.7	3072.68	1076.99	2044.62	4120.12	4971.02	3313.17
	PC 16:0/20:5	2258.62	19394.7	9924.69	6861.08	8354.28	3899.91	14204.6	6334.16	24636.7	5949.12	1881.27	18622.8	9686.36	16368.3	7049.23	2857.46	17612.6	20198	25166.2	7206.93	3683.82	17945	19456.6	21663.4	5248.14	719.894	9381.86	10325.8	3751.27	8154.75	2475.78	29548.8	8470.66	10796.7	8723.3	2132.92	37341.4	18598	37011.8	6369.91	5818.48	20696.7	8760.92	5770.99	6581.67	3546.68	25769.2	11313.9
	PC 16:0/20:4	71584.9	62382.4	100804	33220.9	41027.5	136605	49399.3	69355.3	73810.1	50733.3	74713.6	76831.3	80980.9	74804.6	46741.9	87378.1	61359.1	93647.4	96395.3	51430.4	89710.8	45889	102184	68414.9	36213.4	45756.9	20960.6	49128.3	15545.9	37029.2	83399.8	57954.8	58234.4	39881.5	44730.5	80457.5	75552.6	86896.2	87016.4	58092.6	119838	50497.2	43775.2	15007.3	32036.5	73350.1	62300.4	46949.4
†	PC 16:0/20:3n-3/6	27978.5	49498.1	100119	21801.5	42130.1	66459.2	33103.5	55885.7	80732.2	38670.1	45664.9	57692	89869	71164.9	42037.8	57401.9	57255.5	104567	103231	48576.5	58356.5	40163.5	119516	67652.6	28792.9	31412.7	21437.4	94824.8	12831.8	49363	68450.5	88609.2	95258.9	47925.9	61348.4	56264.8	104244	139732	115924	44036.5	135076	70648.5	69579.6	14018.4	49222.7	83455.6	88031.7	84553.2
†	PC 16:0/20:2n-6	1690.92	2953.21	6440.78	1500.13	3126.43	3072.53	2065.37	3733.77	5531.94	3470.37	2774.54	3674.1	6624.33	3684.09	3114.92	4037.04	4174.56	6849.04	6457.59	4519.67	3127.62	3305.1	7244.38	5148.09	2856.41	3017.49	2163.03	9809.84	1780.24	5280.5	4746.84	9434.12	8342.58	3279.95	6787.14	3694.15	10965.4	12593.2	9804.94	3739.28	12014.6	7225.43	6362.43	1481.31	5440.96	6495.56	8162.28	8201.35
†	PC 16:0/20:1	1100.18	1851.25	3362.33	475.186	2359.25	2247.07	1083.53	1686.96	2788.13	1796.33	1322.61	1585.3	3457.13	2076.49	1783.87	1836.81	2512.95	4251.93	4671.29	2442.54	1787.4	2099.79	4116.82	3902.77	1617.97	1205.57	417.673	5202.31	250.735	2230.52	2483.38	5549.19	3994.43	2014.62	3289.02	1497.72	6600.1	5502.3	5406.13	2478.47	5190.59	2835.41	2930.04	254.663	2735.03	2821.82	3779.49	4438.38
	PC 16:0/20:0	109.187	151.417	206.612	44.535	123.371	192.544	102.81	108.062	174.125	115.405	116.84	167.238	158.915	145.276	138.826	115.868	126.007	164.417	207.425	79.4911	126.854	122.866	114.114	185.633	59.5832	51.5361	15.4929	147.514	26.6629	108.232	145.611	168.215	155.864	60.0671	107.821	130.858	213.283	108.412	331.331	80.4816	147.207	112.713	58.1918	16.2264	62.9633	61.4585	161.459	79.8647
	PC 16:0/22:6	18190.6	27713.7	40814.8	10642.4	21637.6	35883.6	19324.6	29915.8	37669.9	24409.8	22719.3	33398	44526.9	31426.4	23910.3	27326.9	27858.7	44492	46245.2	22858.3	28353	20996.1	50839.8	36823.6	14726.2	17028.1	9675.43	41922.2	10458.3	24307.6	29883.2	39076.5	46071.7	17917.8	28342.2	29099.3	44348.2	52865.9	56961.3	22559.4	48305.7	34304	35630.4	7442.54	20233.5	31290.9	36415.8	37036.6
	PC 16:0/22:5n-3	1472.93	6335.03	1997.31	599.912	3163.38	2160.77	2900.3	1433.38	4337.94	2982.42	1654.43	5005.56	2778.3	2224.59	2682.21	1640.74	4010.73	2374.18	4019.57	2592.83	1355.72	3716.14	2781.93	4416.78	988.109	1180.99	1270.13	2057.37	496.106	4407.94	1280.18	8676.18	1678.01	810.053	4012.57	1717.63	7037.02	3291.77	8768.52	1448.8	2743.15	7478.08	2405.5	627.968	1617.2	1533.78	6731.68	2382.28
	PC 16:0/22:5n-6	1117.44	402.481	1040.44	82.779	245.082	2782.97	156.823	435.83	279.588	237.141	4034.84	276.943	938.281	261.256	291.953	2533.63	640.659	410.369	667.741	321.001	3312.16	312.223	508.803	318.397	494.816	1479.8	72.8133	521.913	35.1438	218.18	2009.22	765.034	394.426	155.263	222.41	1490.76	860.219	264.053	470.162	888.724	3459.25	458.483	111.752	49.2846	316.351	2307.24	219.753	300.698
	PC 16:0/22:4	1165.74	771.132	1367.75	461.823	677.591	3093.96	679.492	1083.23	916.878	871.446	2718.48	1038.41	1882.08	622.107	972.384	2607.88	1346.73	1626.36	1935.38	937.95	2541.87	1023.66	1864.29	1170.82	863.323	1678.49	323.611	1272.23	166.812	447.413	2541.05	2039.06	1088.14	506.466	610.18	1692.8	1644.1	1111.87	1579.41	973.7	4004.4	1396.53	539.543	106.205	700.676	1961.5	1266.51	961.81
	PC 18:2/14:0	1591.65	2817.22	3465.53	970.49	2247.47	3601.28	1637.44	2230.74	3401.74	1861.39	1838.4	2569.32	2981.64	2889.63	2338.45	2136.11	2733.04	3897.64	3330.76	2451.39	1890.89	2375.68	3097.93	4004.23	2188.6	1828.54	746.448	3077.13	617.495	3177.17	3792.97	3026.73	3769.21	1355.69	2902.89	3072.42	3566.43	4266.49	5317.46	1850.15	5410.08	3001.3	2293.87	733.207	1709.12	2845.72	5322.42	3323.84
	PC 18:2/16:1	24663.3	34119	28676.3	9144.73	32222	47117.9	14469.1	24869.2	30392.7	29273.2	21713.2	31136	29657.6	33246.5	31861.7	35099.9	29442.1	49409.3	46312.6	36370.9	31411.3	21867.8	43577.6	40384.1	26249	16265.6	7638.07	26585.3	5472.96	34658.1	37611.4	25938.7	39197.5	14739.1	42291.9	38370.7	30552.9	53165.8	55098.2	23217.5	69838.9	25431.2	34753.4	5645.75	24529.5	36624.5	44795	36161.2
†	PC 18:2/18:1	35037.5	50832.8	70223.5	33567	47393.3	79813.6	36421	47279.8	68657	50270.2	37249.5	43557	63545.9	56242.1	48219	59490.5	58495.1	96926.6	82329.8	64232.8	58182	42536.3	93566.7	103146	69254.4	63735.3	34492.7	67672	36932.1	70459.2	76535.9	62667.9	81901.5	48236.3	81145.3	75349.4	89711.4	103324	126124	75273.3	148078	60648.3	96758.7	28471	77691.5	99255.5	82651.4	91826.3
	PC 18:2/18:0	208895	284575	408594	138837	191133	351069	199297	239793	335482	215550	188900	267159	368958	295460	199730	208620	247213	394089	389784	205496	228488	196384	383128	334699	157942	183413	142190	363960	94655.8	258905	306607	335490	365146	200542	258418	315503	407519	417334	562966	185028	468140	298845	274944	121911	189178	281519	355279	333747
	PC 18:2/20:5	129.534	1801.16	636.066	520.005	775.48	339.744	1109.8	562.638	2343.59	591.27	105.62	1820.55	652.029	1499.07	770.778	286.861	2127.91	1960.1	2278.91	853.348	237.602	1904.06	1418.76	2294.79	610.43	47.8579	750.704	689.327	202.061	953.402	245.277	2957.23	741.343	935.129	1003.98	238.766	3984.25	1791.55	3056.15	587.669	668.408	2079.09	786.724	414.337	541.432	227.533	3265.28	986.726
	PC 18:2/20:4	8725.42	7310.52	12453.3	1704.64	4209.58	18164.4	5157.31	8674.36	7669.11	4862.45	10638	7844.21	9256.05	7627.17	5483.91	14103.5	8524.55	12049.2	10930.1	6449.93	13898.1	4933.7	12020.3	6828.75	4372.52	6009.41	1478.85	4500.13	958.877	4072.56	12331.6	5646.35	7053.34	2846.12	5104.72	13801.1	7149.92	9008.04	7975.24	6171.76	19666.4	5134.65	4409.84	1087.19	2808.04	11898.6	6142.39	4349.93
	PC 18:2/20:3n-3/6	688.481	1451.2	2251.8	593.876	1198.5	2093.48	817.268	1367.16	2233.68	1347.67	1413.65	1047.26	2128.02	1887.86	1487.13	1607.4	1822.21	2970.91	2757.55	2119.67	1835.15	1152.38	3244.07	1995.74	1748.38	1544.78	849.631	2508.5	374.663	2344.49	2899	2670.98	3334.77	1399.27	2373.91	1990.64	3452.15	4364.67	2295.94	1343.09	7017.01	2065.03	2119.16	543.631	2031.64	3311.97	2563.79	2925.68
	PC 18:2/22:6	436.212	896.857	1283.62	68.155	654.815	1046.11	406.033	842.586	1079.46	613.843	551.787	1125.33	1140.72	1146.63	565.271	828.09	1097.46	2176.81	1683.3	872.378	882.106	649.513	1690.42	1425.27	500.31	495.73	145.14	1343.04	48.3236	853.172	952.247	1075.55	1542.16	197.995	1031.84	869.365	1217.84	2226.07	1598.04	826.276	1563.73	1020.3	1406.13	90.1453	567.162	1350.89	1664.2	1658.46
	PC 18:1/14:0	169.221	533.391	904.811	211.699	511.698	622.247	234.783	407.912	886.898	419.346	359.297	405.773	710.914	656.708	300.579	602.729	992.614	1460.34	993.138	486.814	435.264	888.821	1734.98	1519.52	1027.76	289.62	243.674	1224.73	223.523	791.05	547.47	1431.01	1093.66	553.339	581.785	415.348	2013.22	948.78	2162.94	488.41	1766.64	1077.05	1151.19	187.803	819.318	1261.36	1655.01	1856.14
	PC 18:1/16:1	2911.73	7420.84	7901.82	2727.64	7905.58	7365.91	2827.59	5454.68	9281.16	6138.27	5348.18	7422.48	8259.62	8140.32	7593.87	7843.29	11181.8	16943.7	13051	9371.9	8120.77	8613.75	20509.8	15357.7	9347.15	2654.6	1897.61	11080	1441.28	8355.7	6100.63	12027.7	10805.1	5990.74	10652.8	4707.88	15564.5	14605	17109.7	6628.72	24051.2	9162.27	12753.7	1109.83	11102.7	14141.7	16572.2	15134.8
	PC 18:1/18:3n-3	737.409	1142.86	488.304	332.27	606.263	1778.03	609.91	1017.13	1289	821.498	606.544	853.006	993.066	1046.08	591.966	921.308	1258.9	2037.2	2064.31	650.253	677.471	1020.7	1699.46	1507.6	653	1739.16	290.836	1316.02	511.669	953.449	1235.39	1394.64	1742.21	673.546	880.949	1518.89	1912.3	1722.29	2952.02	339.933	2642.48	1402.37	1694.78	293.764	294.333	1779.2	2165.86	2020.29
	PC 18:1/18:0	34442.3	50761	96887.3	20547.1	54938.5	72060.2	36125.1	55469.6	81630.3	44386	50691.2	59207.3	87990.5	67839.4	43573.2	60785.9	70059.9	99372.1	94188.9	48178.6	68691.1	51421.4	136220	98527.7	32186	29420.8	17386.6	115517	10120.7	52486.5	59595.8	104406	85812	38757.4	49752.1	52240.3	120583	113912	140927	44044.5	147710	67820.7	74138	15711.6	54749.3	91087.5	78603.7	104906
	PC 18:1/20:5	163.061	1946.48	1082.06	775.687	941.956	370.353	1331.36	802.588	2888.65	755.942	248.936	2200.42	789.22	2078.22	825.105	525.514	3349.4	3024.26	2739.54	1516.7	717.98	2314.1	4356.52	3975.66	1265.54	184.005	1213.78	1112.52	552.043	1185.28	646.557	4099.36	1242.98	2045.6	1495.78	407.21	4773.4	3375.96	4575.82	1115.3	1774.41	3057.09	1781.36	881.456	2077.93	848.33	4613.78	2566.05
	PC 18:1/20:4	10448	7837.55	11330	4613.68	6215.61	24900.8	5631.21	9502.85	8081.94	7740.69	12210.6	9790.62	7814.46	12921	7102.2	20024.5	12424.5	20593.1	14534.8	12470.3	22105.5	7118.44	21389.3	11199.3	9300.86	9251.39	2834.19	5699.28	2788.9	5436.64	18947.5	7796.75	9056.29	5428.42	8652.04	15672.9	11066.1	16856.2	9191.99	14950.5	35762	7347.58	9672.62	1999.14	9579.82	22897.2	10114.7	8779.92
	PC 18:1/20:3n-3/6	2795.32	4782.04	10077.2	2147.28	5434.3	8290.53	3676.79	6904.1	8537.92	4947.03	5926.86	5304.08	7585.32	10038.3	5071.44	11072.7	10272	18015.1	12344.3	9317.65	11223.3	5569.8	25459.3	12427.4	7414.06	5921.95	2531.95	10473.1	1968.26	7228.55	12609.7	10362.9	12317.5	5993.23	9918.61	8198.21	15963.8	23621.4	13205.1	9020.2	37977.1	8715.62	13059.2	1344.74	14217.3	22288.9	12129.4	19277.5
†	PC 18:1/20:2n-6	86.4359	295.894	766.053	184.184	550.728	529.479	216.489	558.125	773.251	377.771	344.61	235.197	697.809	496.433	418.715	603.308	703.089	1198.96	899.477	590.121	406.721	560.103	1521.86	790.013	915.026	541.287	226.483	894.103	184.96	813.03	1165.74	1151.16	1141.58	548.733	1591.66	485.005	1475.92	2142.51	944.176	739.484	3035.98	782.181	1113.44	143.158	1692.3	2308.13	1594.64	2065.76
	PC 18:1/20:1	983.301	1145.79	1651.64	671.146	1862.59	2448.89	526.01	1114.73	1624.98	1032	1195.66	1232.22	1578.53	1164.84	1487.77	1951.93	2014.11	3671.07	3164.65	2034.66	1867.48	1693.44	4156.58	4285.18	2253.38	736.519	334.651	2199.54	255.627	1789.15	1966.92	2404.53	2756.98	1380.5	2438.95	1342.26	3500.03	3286.67	2642.01	2584.97	5832.29	2034.03	2904.45	357.903	3405.43	3926.51	2581.95	4058.12
	PC 18:1/20:0	600.572	1998.02	2109.07	418.687	1855.4	1453.18	816.014	1184.41	2155.21	1288.1	1173.85	1502.41	2156.16	1693.37	1479.08	1396.8	1682.48	2326.22	3075.83	1318.86	1459.06	1572.36	1897.54	3328.64	1100.86	369.557	259.313	2511.46	111.074	1403.07	1107.7	2387.97	2110.47	605.338	1373.07	765.686	2730.97	1418.97	4069.56	1334.42	2166.27	1812.09	1140.31	179.647	1235.05	1137.97	1945.1	1960.06
†	PC 18:1/22:6	2072.89	1922.74	3449.97	962.949	2267.68	4644.42	1858.56	3599.63	3708.4	2702.58	2665.34	2999.17	2775.79	3448.79	2652.79	4048.22	4173.41	6825.68	5419.03	4045.4	4371.49	1793.18	8086.5	5408.88	2953.72	2696.01	1040.16	3520.49	925.523	3703.2	4843.12	3324.66	5195.37	1993.03	4210.95	4093.69	5083.44	7856.55	5551.46	3812.4	10272.1	4077.09	5761.2	813.241	4123.76	6303.78	4550.96	6034.31
	PC 18:1/22:5n-3	51.0194	192.264	9.4453	42.4477	174.16	32.2638	86.6991	21.1838	142.485	96.8972	38.4157	289.048	36.7765	116.839	123.215	193.234	378.954	232.309	310.809	249.475	40.4051	350.057	271.513	290.149	90.3855	94.1497	33.7454	51.8913	1.81975	299.87	76.2387	351.668	78.969	54.9052	526.142	97.8614	656.81	230.091	185.304	63.3266	440.654	586.637	222.431	61.2249	358.858	177.666	609.116	209.872
	PC 18:1/22:5n-6	67.9954	38.5416	43.2051	0	0	177.142	0	18.1588	27.9053	0	349.645	2.6713	44.4852	0	8.49205	363.435	9.66551	48.5688	83.0619	70.7945	310.431	26.1389	0	26.9676	96.4308	117.663	0	12.5076	1.81975	0	230.966	58.642	0	20.6899	2.94466	59.0358	19.2501	0	0	81.3904	679.912	36.5295	0	0	3.08387	348.137	14.1434	0
	PC 18:1/22:4	15.6124	15.9918	21.4491	18.5642	40.2617	298.838	19.1098	103.628	169.041	39.3884	216.429	87.2236	76.6381	87.3947	21.0923	224.594	167.82	198.894	183.296	163.313	225.908	139.047	358.31	88.0796	118.168	86.3083	11.6144	61.7828	8.54163	37.1612	432.928	151.307	68.2934	1.53194	45.6521	90.2022	106.214	135.296	31.7545	90.7096	703.557	97.1508	67.1458	3.08111	118.332	602.319	43.1758	111.404
	PC 18:0/16:1	456.159	1074.33	1295.17	265.712	1090.3	1140.8	478.783	735.706	1117.37	677.047	632.702	904.929	1546.27	1331.42	831.346	699.291	1062.71	2335.11	1655.12	824.23	1160.56	1137.14	2206.65	1711.93	753.038	166.199	323.485	2169.21	113.335	956.256	671.053	2711.55	811.392	698.595	1201.64	687.599	2338.47	1695.45	2138.35	726.705	2057.03	1237.11	1016.85	88.2411	1115.65	1320.89	1531.05	2027.36
	PC 18:0/18:3n-3	727.537	331.277	480.627	390.365	223.573	881.663	345.755	478.62	598.949	326.392	446.117	823.273	1001.54	755.803	208.105	414.888	283.142	737.341	873.762	96.1762	310.074	704.917	483.576	1207.87	260.077	2032.58	370.419	878.568	495.141	398.07	1145.21	1219.34	625.214	652.668	452.372	905.902	930.189	585.175	2610.94	354.239	781.258	666.795	495.163	950.947	125.727	1106.94	859.903	596.483
	PC 18:0/18:3n-6	1685.66	2898.19	3484.76	1819.88	1630.9	5001.17	2782.52	2355.01	4195.27	1197.23	1862.36	2929.7	3916.72	3299.4	1702.02	2012.13	2719.88	3506.79	3345.28	1657.35	2671.9	2419.96	4147.71	4018.62	947.688	710.506	1071.54	2427.17	474.603	1004.66	2195.33	3286.55	3192.29	2087.86	652.051	1697.77	3130.66	2979.78	5818.6	1130.87	3300.6	2579.57	1797.76	931.103	1227.52	1431.71	3391.59	2547.48
	PC 18:0/20:5	861.021	7000.45	3341.52	2786.93	2378.15	894.568	5283.06	2203.15	7244.09	1704.84	571.311	7330.9	1882.61	6476.02	2073.08	903.156	7377.97	6420.43	7333.11	2162.16	1276.22	5738.13	7714.65	6651.72	1484.97	127.487	3562.16	2840.48	2036.69	2578.37	902.748	10531.5	2047.94	4184.58	2088.8	1029.95	12144.7	6643.57	11642.1	2158.8	1930.72	6846.06	2679.86	2629.04	2347.3	1294.2	8899.72	3146.49
	PC 18:0/20:4	60160.4	40467.4	59376.6	17039.3	23875.4	116743	35448.1	48754.2	41493	34065.1	55234.1	50845.9	40664.4	55847.6	28435.2	64263.4	41425.7	64060.2	61862.7	28216.5	74297.5	22676.1	72492.5	32190.8	14036.8	25982.9	11434.6	22324.5	9169.52	18165.8	64027.8	27824	30250	22212.7	22221.2	73616.9	35528.4	61171.1	43384.1	32115	96122.8	25966.2	24024.5	9197.06	19648.1	57199.1	31878.8	21470.2
	PC 18:0/20:3n-3/6	22976	29698	73683.1	10478.1	30758.5	52308.8	23206.5	44316	52976.5	29637.8	40451.7	39998.8	56131.5	52704.8	27909.4	45766.8	43857.7	78108.9	73132.9	30235.2	54515.7	25865.9	106497	51117.1	14643.1	18601.2	10741.8	68412.9	6737.77	31198.6	54001.3	62804.7	66428.6	27470.1	35376.5	44238.7	79193.5	118592	82665.9	26462.5	128523	45858.3	57076.3	8137.25	36039.5	71582.8	56126.7	67322
†	PC 18:0/20:2n-6	1297.87	1924.42	6659.98	662.816	2769.28	3353.85	2022.13	3105.85	4648.68	2702.82	2570.14	2640.88	5012.8	3796.62	2751.21	3556.38	4233.01	5913.87	5516.08	2480.16	4016.01	2531.92	8420.58	4604.8	1339.1	1958.38	975.251	9552.14	830.631	4436.73	4430.94	8320.6	8147.27	3033.78	4610.02	4091.09	11084	14241.5	9227.53	2302.03	13069.1	6029.73	7474.54	945.557	4501.63	6744.75	6446.69	7503.25
	PC 18:0/20:1	906.439	1129.18	2521.09	310.741	1792.29	1834.47	783.986	1492.73	1985.86	1475.03	1144.82	1331.79	2455.6	1755.43	1475.27	1698.24	1802.78	3099.74	2891.82	1697.27	1888.89	1231.26	3450.43	2907.67	1165.73	647.12	272.938	4206.01	178.015	1995.42	1767.45	3430.98	2734.51	1006.96	2294.01	1521.37	4511.15	4088.4	3670.83	1337.51	4548.61	1954.3	2363.26	244.717	2130.36	2761.62	2263.01	3361.79
	PC 18:0/22:6	10134.9	12138.6	21506.7	4247.97	12841.1	22309.2	10930.8	18772.7	19986.7	13022.6	13681.3	18054.5	22766.9	17866.1	12942.8	15368.5	17347	29342.2	28000	12506.9	18622.9	9574.2	34283	19269.7	5385.76	6018.16	4037.49	25253.5	3862.57	13021.4	15553.7	21272	24538.8	8547.69	11259	17130.2	25602.6	37459.4	28435.8	8872.36	31877.9	17126.8	22032.1	3578.77	11441.2	19302.8	19841.6	22478.3
	PC 18:0/22:5n-3	573.596	1950.81	662.141	154.991	1234.17	686.432	845.883	242.09	1244.29	769.322	478.309	1444.18	520.563	1027.14	889.726	673.437	1536.04	654.073	1255.66	611.67	605.248	1145.72	891.863	1099.14	243.773	332.957	456.701	395.065	196.612	1137.04	388.268	2182.89	593.02	200.763	1012.82	704.148	2147.26	899.908	2172.67	269.5	1191.29	1924.74	747.63	131.419	416.199	664.04	1833.79	632.551
	PC 18:0/22:5n-6	558.119	101.436	329.869	49.2896	143.773	1838.3	141.064	226.048	153.914	70.1557	1679.79	167.073	179.071	90.4724	241.754	1413.13	278.624	287.051	464.492	192.617	1847.14	181.98	365.967	86.8952	152.822	561.332	30.8757	252.053	0	44.5548	1088.44	259.45	258.873	115.622	40.9166	886.481	350.901	157.966	208.271	324.181	2660.69	238.737	76.0927	39.9816	121.302	999.23	202.887	114.264
	PC 18:0/22:4	1023.92	481.459	835.051	225.339	598.438	2184.8	491.3	797.874	856.29	662.818	1763.82	842.142	1062.2	591.427	517.588	1774.95	1263.34	1233.71	991.803	557.309	2130.73	534.656	1815.46	818.41	351.556	701.164	123.2	1188.88	50.2171	354.828	1828.09	1374.62	684.363	214.493	321.006	1214.09	1291.44	1299.77	975.234	492.405	4010.27	549.53	562.859	119.349	556.402	1665.68	685.071	729.907
	PC 20:4/14:0	146.593	341.622	371.519	128.383	118.576	807.403	200.721	264.176	296.491	106.641	388.957	326.746	199.156	417.272	212.577	445.049	274.786	415.382	246.101	110.038	593.212	223.219	469.818	273.65	213.25	172.471	12.4437	186.773	43.039	100.945	612.326	249.288	139.668	57.4946	121.373	388.498	220.267	320.718	295.057	170.945	780.932	151.868	133.443	26.1443	89.7269	426.843	303.606	162.756
	PC 20:4/16:1	4059.17	3408.32	3085.81	1008.38	2698.52	10057.1	1542.87	3477.91	2955.9	1976.37	4014.82	4334.77	2788.19	4954.21	2377.98	6665.42	3981.99	7017.47	5323.65	3649.09	7598.68	2854.09	6609.63	3884.46	2502.7	1665.52	420.967	1475.35	285.471	1349.59	5833.59	2637.86	2402.57	1399.85	2051.55	4413.62	3188.38	4864.67	3834.42	2982.16	9277.09	1910	1654.05	142.56	1809.09	4933.46	4606.11	1903.79
	PC 20:4/20:3n-3/6	306.49	346.732	1190.69	61.389	140.703	1560.27	179.043	642.744	554.367	343.076	1079.57	529.428	578.482	693.019	335.558	1361.45	1003.23	1229.03	912.726	391.582	1828.02	469.126	1656.96	585.684	162.638	293.367	13.563	364.025	11.1159	205.155	1059.68	733.874	725.506	260.344	338.499	611.033	1010.75	1045.32	552.015	384.607	3223.86	443.657	407.267	6.86901	429.167	1617.56	644.678	349.187
	PC 20:4/22:6	1104.92	1886.62	3885.47	140.705	1103.04	4061.81	1363.98	3948.38	3102.55	1129.01	2956.68	2199.7	4158.38	2823.02	1661.45	4422.62	5312.18	8360.18	4988.99	2119.42	5999.73	2720.63	7237.97	3661.32	1169.67	713.096	55.6659	2833.88	138.117	936.658	2727.45	3601.49	4269.57	319.035	1528.03	2008.52	5186.03	3170.97	2482.56	1698.64	8729.39	2925.93	2369.76	34.2653	930.851	4114.31	3751.87	3075.97
	PC 22:6/16:1	593.501	1128.69	1649.82	139.86	879.188	1672.94	481.122	1214.17	1385.23	654.94	980.502	1077.59	1387.46	1804.49	862.667	1406.37	1901.68	3589.73	2327.14	1503.54	1426.93	1176.85	2949.91	1861.8	819.361	269.53	154.944	1301.85	86.6211	724.517	1237.11	1267.93	1817.41	438.112	1179.08	913.933	1805.23	3394	1949.92	746.687	2953.83	1279.58	1642.69	84.6667	960.918	1818.41	2296.08	1810.55
	PC 16:0/16:0	15422.5	11078.7	15743	9653.44	10413.9	19702.2	16399.3	13990.8	14752.3	9768.03	14614.7	14978.2	13190.2	13677	11593	13242.4	13823.8	12214.9	14771.2	11102.1	13168.8	13445.8	13630.6	10897.3	9326.65	11402.9	8091.7	10698.8	9779.82	9728.48	18212.9	13892.3	14102.8	9990.54	12342.3	16694.8	15836.7	9993.12	20245.2	11624.1	12306.1	12293.9	9834.45	7768.89	6986.52	11237.7	18514.3	9634.78
	PC 18:2/18:2	39381.3	51941.7	51136.1	18766.9	31175.7	52781.7	46429.1	41366.4	43720.4	27845.2	38160.8	43001.4	46850.6	48845.4	32819.8	34285.9	41421.4	41326.2	45141.5	40342.3	42394	41455.5	35655.2	41908.5	37242.6	44938.6	17814.9	42216.7	15626.4	42612	74223	52407.5	59193.6	23952.1	41475.6	71114.7	54651.5	37363.8	57507.1	29002.5	52681.9	41649.9	34498.2	20349.5	24798.1	43160.2	58727.6	44634.4
	PC 18:1/18:1	6681.01	9136.18	10977.3	5639.58	12070.6	12352.5	7226.92	11975.4	10741.6	7818.52	14943.9	9770.92	8731.75	12800.6	8719.42	16722.8	17870.2	16740.3	15796.4	15484.6	19744	13007	25779.5	17787.1	15824.1	10980.5	4452.02	10046.3	4446.48	9651.56	15952	16312.9	15693	8161.24	12741.3	11614.2	19441.4	14914.5	12273	16649.1	29747	11859.6	19622.3	4418.12	21264.6	28694.7	18588.6	24133
	PC 18:0/18:0	3151.99	1334.12	2377.07	308.036	1353.83	3978.47	1958.63	2533.86	1913.97	1001.5	3350.23	2234.36	1454.17	2272.97	1089.91	2123.58	2067.3	1902.08	1722.93	982.184	4096.22	1279.99	2337.97	1098.89	545.368	695.023	162.647	1473.58	159.461	763.804	3339.04	2119.07	1647.58	369.678	751.651	3374.5	1713.51	1215.8	1738.19	863.903	2519.45	1123.54	948.578	211.435	646.118	1606.1	1877.3	1094.75
	PC 20:4/20:4	1468.3	693.052	1251.76	117.056	414.824	2881.96	1004.35	1454.76	702.786	399.603	3709.02	1027.09	670.305	1263.97	506.243	3442.49	2072.19	1481.18	1162.65	661.445	6268.7	834.699	1860.03	640.584	483.449	344.573	13.7047	193.409	19.8533	103.592	2079.68	690.248	490.244	168.902	206.733	1754.01	858.47	393.869	297.259	813.166	2908.11	440.014	185.46	8.37662	145.772	1811.71	573.425	266.062
	PE 16:0/18:3n-3	302.461	535.652	135.072	105.304	209.636	534.323	384.057	180.256	384.882	138.843	166.64	328.688	415.128	415.423	213.409	93.7518	170.254	275.95	393.979	249.142	207.593	455.427	231.186	479.285	183.646	430.375	89.6913	223.165	82.6	290.386	379.385	310.826	242.366	212.602	198.62	603.842	566.652	167.265	822.53	174.227	189.813	255.045	187.497	165.008	182.958	254.612	540.386	337.998
	PE 16:0/18:2	2131.58	3692.23	1601.3	816.348	1660.35	1330.2	1466.32	1064.33	1541.84	1457.1	777.514	1216.21	1590.35	1631.86	1377.19	537.136	1045.66	1037.72	1265.19	1875.85	739.865	1511.54	880.261	1547.43	1198.98	1178.28	1309.72	1253.77	921.366	2467.19	1320.2	1536.13	1128.06	982.21	1643.01	1765.57	1632.65	1305.34	2575.89	964.696	996.041	1260.01	658.231	1225.56	1034.36	1014.79	2019.98	1267.77
	PE 16:0/18:1	182.625	383.868	321.787	118.271	202.157	228.477	182.632	155.456	225.999	200.504	112.184	138.35	289.081	187.46	230.018	126.534	203.876	216.24	190.389	292.342	189.127	347.571	161.55	304.453	371.268	211.369	126.888	209.762	144.967	321.322	181.28	301.358	210.037	187.854	323.121	239.318	409.316	166.755	547.093	274.335	153.174	162.134	99.9834	124.071	321.365	184.04	333.986	245.86
	PE 16:0/20:5	33.8697	261.349	36.1893	34.4471	69.266	6.87855	102.217	20.7881	118.63	23.7726	3.82173	76.39	11.4753	104.577	46.6126	3.44909	78.7238	66.2034	96.7672	89.7804	6.07127	85.0313	74.9344	116.151	32.8145	0.315135	126.795	25.2097	48.9231	61.0024	0.497949	146.787	42.6506	67.4433	52.7082	14.2596	122.617	108.602	137.751	30.0341	5.61474	73.8158	23.7359	78.4301	67.5727	0.881153	206.258	45.6919
	PE 16:0/20:4	1842.7	2033.29	1665.87	276.046	1078.24	1360.56	1061.53	1218.04	1153.91	726.448	1471.89	1048.25	1083.27	1527.56	975.128	1425.04	1078.79	1158.28	1364.61	1358.32	1214.82	1002.4	1297.31	1015.18	643.599	582.799	315.454	849.336	306.282	997.942	1401.48	950.051	703.617	446.03	793.891	1336.99	958.642	1185.06	1110.08	1094.36	1036.01	924.921	489.801	318.45	519.965	818.374	1262.75	680.837
	PE 16:0/20:3n-3/6	78.7277	126.612	97.4258	43.4795	215.861	128.471	107.215	159.439	161.675	172.371	99.1844	141.842	137.1	198.725	180.33	125.368	148.076	184.724	198.248	339.702	121.766	121.243	222.15	192.849	129.523	149.946	61.0173	201.596	72.3604	298.313	227.851	193.964	239.539	73.2946	198.907	186.578	180.247	444.817	221.689	194.456	309.283	169.061	163.332	90.0733	171.56	139.234	322.562	206.678
	PE 16:0/22:6	1372.67	2169.37	1683	173.696	1063.98	1108.71	925.309	1083.99	1354.56	793.432	1063.94	1104.89	1117.93	1569.92	803.905	1134.56	1109.1	1284.58	1598.61	1190.43	1098.36	889.336	1244.76	905.028	549.967	381.671	310.416	1043.16	287.137	1279.41	980.15	993.73	977.461	451.763	1161.91	1331.96	1203.08	1682.1	1800.26	867.102	987.669	1000.68	761.795	330.461	718.462	798.039	1535.46	1029.83
	PE 16:0/22:5n-3	119.066	234.079	33.018	1.62918	103.453	41.4664	75.3409	28.2734	55.6911	54.0434	39.585	76.2791	42.0062	47.6839	64.0584	16.7676	75.718	51.0393	68.9333	99.1734	25.7883	112.298	39.1379	72.8176	18.3679	23.9872	25.1257	17.9333	8.53402	111.005	51.3071	110.632	17.9951	9.23334	61.5091	102.74	121.718	34.8991	105.236	40.441	20.523	127.95	30.0164	7.37017	21.8306	18.5783	200.767	26.1751
	PE 16:0/22:5n-6	11.8403	0	5.2798	0	11.2329	26.6451	15.5129	0.650038	1.53608	0.860683	61.6428	1.29225	30.134	0	2.72939	19.7844	3.04116	0	2.34392	4.62335	63.7379	12.9996	0	3.5427	9.87953	20.6044	0	0	0	0.44938	63.3906	0	0.290082	0	6.43667	18.8305	0	0	0	5.0397	28.5783	3.32924	0	0	0	23.3767	0	0.492914
	PE 18:2/16:1	67.7698	129.621	54.2813	7.49265	66.3772	39.4757	31.9909	22.0754	43.3152	61.4043	12.0642	78.5909	37.972	82.7102	49.3074	32.9465	44.0493	51.0891	54.4438	122.654	26.9699	69.2088	17.207	42.4774	67.5075	10.7165	21.8682	42.0202	40.3417	117.776	44.8013	58.6177	35.8924	38.6479	93.9858	69.5843	50.4501	74.8519	84.9882	66.4874	51.9445	44.2045	33.2262	4.8352	79.4937	36.2457	106.958	69.8581
	PE 18:2/18:1	1153.62	2914.47	1513.85	961.208	941.628	1265.23	1166.71	941.627	1434.07	872.355	569.824	935.113	1501.24	1253.16	699.18	740.386	944.934	1090	1416.62	1751.29	676.758	1290.63	792.847	2198.49	1320.28	1520.02	1311.23	1317.15	1198.68	1780.78	1356.56	1323.64	1128	1088.13	1531.78	1507	1537.52	1125.18	2114.47	841.066	1032.54	1272.53	1064.54	1154.67	1153.51	980.545	2033.54	1297.32
	PE 18:2/18:0	4554.44	9615.67	6695.21	3163.87	2958.85	4658.92	4541.07	3505.69	5466	2555.34	2192.43	3807.53	6987.96	5840.02	2487.73	1553.55	3498.47	3971.16	5051.97	3387.11	2430.29	4997.57	2216.17	5295.84	2368.86	4216.01	3916.73	5285.75	2396.47	4617.93	4745.25	4732.54	4553.17	3948.42	4019.06	5473.33	6666.95	3044.28	7776.4	1742.75	2702.01	4121.16	2393.11	3466.44	2502.65	2959.51	6512.29	4477.84
	PE 18:2/20:4	82.556	70.4853	88.9578	26.5553	21.3131	34.0715	13.8016	38.5452	48.8802	34.9382	59.1709	23.8631	37.2885	58.1126	30.3617	57.3051	35.641	51.9652	54.2959	87.4554	41.7994	26.7268	44.2996	22.1613	52.4878	43.8631	18.3701	27.5759	7.19207	33.8731	64.3245	25.5586	25.2884	15.0702	43.7622	71.1321	26.8668	29.7365	46.6212	47.3758	80.0602	46.1986	26.7985	2.45586	38.5976	52.254	52.3748	27.8503
	PE 18:1/18:3n-3	85.1428	255.405	99.8583	92.7116	47.559	214.592	109.971	135.482	203.599	24.4738	46.2372	109.707	200.76	211.388	31.7095	18.6853	80.2575	120.093	215.427	83.1586	91.1606	181.66	86.3561	258.095	79.5953	205.212	59.8108	87.9526	78.9767	56.8132	224.454	142.224	127.629	99.6391	78.9763	300.751	260.029	50.5073	376.268	28.2312	102.005	94.4056	79.4109	79.242	62.9515	141.522	307.365	110.94
	PE 18:1/18:0	511.33	877.06	955.821	374.616	333.823	580.726	497.193	378.428	586.07	263.664	174.443	296.45	788.638	414.161	252.901	198.546	375.182	351.265	407.777	314.717	272.657	539.554	331.778	716.16	249.039	684.773	368.299	676.03	257.706	443.124	511.37	666.835	524.002	324.983	367.255	716.031	882.588	199.213	890.812	227.757	234.639	478.687	316.257	328.201	322.358	370.698	673.904	599.655
	PE 18:1/20:5	15.9301	295.76	54.8952	58.7884	224.058	22.0715	257.778	96.8425	264.517	87.3457	27.686	261.922	68.8829	338.887	102.179	66.1252	310.945	249.546	363.546	291.244	52.4836	282.214	295.16	421.056	117.655	17.022	105.319	138.328	82.7319	211.717	27.2052	383.641	98.7678	110.143	147.603	56.1364	293.513	427.248	351.235	142.426	68.151	267.441	129.751	100.853	148.056	60.0641	490.833	160.241
	PE 18:1/20:4	1198.95	1330.81	813.638	184.198	659.227	960.256	599.394	738.681	715.943	526.086	981.828	721.758	579.481	1129.68	555.633	1374.69	883.031	1071.62	1135.89	1294.4	1183.13	634.991	1143.33	646.677	688.735	506.443	266.659	553.767	234.61	618.085	1156.03	557.576	590.826	297.288	737.367	1125.59	644.67	1344.69	636.342	814.139	1434.04	605.104	655.042	198.664	707.472	1094.19	1139.01	527.376
	PE 18:1/20:3n-3/6	60.6784	164.681	48.0925	13.5785	228.361	115.07	42.5392	129.102	185.711	91.0659	125.443	91.4039	95.6966	178.168	118.495	195.021	136.372	198.165	199.832	368.462	109.079	97.9804	252.688	174.913	158.866	108.868	63.757	161.567	33.8572	257.746	200.455	132.768	199.573	78.5834	227.196	217.256	170.555	449.401	197.932	130.393	330.945	144.437	180.836	40.831	234.74	250.164	264.942	254.495
	PE 18:1/22:6	297.394	481.135	329.092	45.7361	239.505	243.026	165.598	282.866	290.293	154.486	260.991	255.573	192.304	339.148	190.345	406.214	291.088	328.498	464.961	357.178	320.497	144.259	337.76	208.156	176.432	114.601	78.8339	207.848	73.4357	263.83	245.321	193.229	208.217	55.5063	235.707	313.566	219.628	499.216	299.121	209.039	342.876	237.028	203.467	82.515	238.09	215.082	461.776	267.715
	PE 18:0/18:3n-3	119.816	193.098	44.9452	115.541	36.403	159.803	136.737	142.994	174.321	41.7963	49.1819	118.745	256.833	177.974	41.1966	21.2412	73.798	100.332	168.672	22.0623	74.8567	262.778	63.7259	301.763	42.6369	431.353	191.373	211.347	145.47	54.1924	171.029	260.529	138.563	202.754	33.9201	249.591	327.561	53.3867	430.753	15.0497	59.791	153.329	92.3034	205.602	20.3223	97.2385	319.659	134.273
	PE 18:0/20:5	42.9779	599.032	67.8367	142.458	140.055	23.9118	317.713	40.3006	291.846	56.1904	14.352	243.72	62.9036	328.115	42.8344	13.5437	216.93	93.5731	201.529	169.792	18.5896	320.377	123.901	287.695	61.3728	2.4736	271.761	45.9047	146.468	188.907	0.977066	330.923	47.6537	188.1	115.511	39.1486	382.942	243.431	384.48	58.3091	17.4191	303.571	49.5917	184.597	132.555	30.4583	531.783	65.4335
	PE 18:0/20:4	4852.18	3859.01	3263.51	841.1	1857.32	3801.53	2026.08	2236.83	2380.56	1441.92	2738.03	2321.42	2353.47	3454.39	1558.51	2598.43	2158.8	2153.75	2709.52	2161.29	2735.97	1827.08	2607.75	1540.94	988.873	1456.31	817.21	1766.52	793.822	1561.77	2650.98	1689.37	1518.53	1239.91	1477.09	3754.83	1824.25	2751.93	2036.86	1319.66	2464.15	1727.17	1057.18	740.82	1152.57	2252.02	2434.64	1613.63
	PE 18:0/20:3n-3/6	417.175	668.018	432.552	171.213	589.362	471.44	306.563	416.767	564.145	384.624	328.087	310.798	531.083	613.135	512.882	394.948	338.283	459.528	554.944	624.276	326.588	370.914	654.214	502.687	228.23	479.877	201.95	574.885	264.996	802.354	639.813	478.686	564.611	249.261	609.494	665.344	557.182	1091.52	794.801	281.262	651.289	400.945	377.404	184.973	322.651	464.004	726.117	657.935
	PE 18:0/20:1	48.6216	86.0962	65.1306	12.4441	74.0352	41.7147	42.1052	40.0352	52.8862	55.9596	25.4045	31.3102	58.3616	49.7919	61.7669	35.9099	35.727	40.9149	58.5984	67.8021	39.0908	37.7348	50.3672	62.8021	37.9325	23.8157	14.3593	72.0376	9.52475	107.147	46.7529	57.2999	36.0082	26.5077	77.8771	53.5177	61.9098	67.0697	80.9154	30.2345	37.3889	47.9391	40.9941	13.3725	39.6635	38.8394	74.0088	53.7522
	PE 18:0/22:6	708.706	783.877	667.456	107.02	474.928	476.325	406.663	446.711	483.752	331.15	314.394	384.193	464.138	690.303	345.911	328.21	335.593	515.987	552.09	400.165	315.485	296.601	474.796	395.272	146.571	146.349	154.456	377.853	165.131	447.202	311.615	293.274	399.682	192.969	382.396	627.251	331.199	714.142	684.943	261.384	346.797	274.063	343.223	137.667	193.019	246.633	529.616	434.433
	PE 18:0/22:5n-3	33.2416	159.63	16.2373	1.54145	55.7517	10.081	36.8644	14.5337	22.9468	15.9843	15.8044	33.9425	8.29239	54.0475	36.4412	20.9963	24.671	7.95722	10.1238	43.8948	8.63061	60.027	29.3496	43.219	0	4.32133	32.9885	4.56704	19.2869	46.8311	15.8872	59.8425	0.633368	16.4265	46.6532	35.6311	43.564	33.4394	60.1932	0.728727	10.0137	54.2017	8.24186	2.88874	7.12799	0.476033	97.5118	6.98287
	PE 18:0/22:5n-6	4.33395	2.06663	0.429633	0	8.12461	43.2761	0	2.33683	0	0	37.9927	1.06979	0	0	3.62908	24.7354	0	0	1.89456	1.5907	17.0338	2.80323	0	1.75451	1.12322	4.98493	0	0.139155	0	0.241808	27.4228	5.07123	2.76383	0	1.98537	14.5474	0	0	1.31162	2.19849	10.3933	0	0	0	0	11.3573	3.57937	0.355626
	PE 20:4/16:1	76.3771	155.954	67.4427	8.65763	40.6082	67.0426	39.586	40.8508	49.5163	35.111	33.2657	53.5221	43.4371	72.5555	47.1067	96.3044	44.3165	85.043	30.1496	103.104	68.0139	47.9316	75.2997	18.0195	54.3172	17.2815	10.806	22.2296	4.51508	31.0953	50.0939	33.7346	26.5181	10.6852	37.0731	47.161	44.8369	55.6724	39.3841	73.0311	90.2597	35.5506	10.5028	0	46.9446	29.8299	103.29	34.6527
	PE 20:4/20:3n-3/6	9.22363	19.8404	20.0941	1.11501	27.476	52.0492	22.6901	54.755	19.9293	14.7164	112.148	44.5472	38.5629	40.6321	35.2366	64.4331	34.1004	53.4325	46.5582	78.4885	66.5242	16.6752	57.566	18.923	16.6252	23.8569	0.604837	28.9649	0.470976	38.6906	58.0326	42.7238	22.1887	2.90408	31.7381	42.7288	29.1088	46.1319	14.5105	28.4287	133.534	34.3033	15.7584	0	24.545	65.1793	60.5362	11.2154
	PE 22:6/16:1	14.2008	39.3423	3.96732	0	13.3077	15.673	6.85396	7.40366	10.9626	12.1039	19.7448	16.9495	13.0588	23.6866	22.6551	11.5939	21.8218	25.0452	36.3483	22.4035	16.678	10.9034	15.0587	26.8516	33.4889	1.75292	3.97689	6.59494	5.39623	13.1808	8.86147	13.8756	9.94465	0.89742	23.4991	5.89106	14.3974	27.1933	25.4198	5.23659	23.6633	6.30961	6.28877	0	39.0035	12.3302	23.3789	4.97499
	PE 22:6/22:5n-6	50.0402	32.5949	26.6549	5.81106	24.089	27.8416	23.5129	39.7325	34.5874	54.1799	37.8391	24.2218	45.9836	31.4683	36.951	20.7319	33.5359	35.693	52.2002	36.8275	11.4	46.7998	29.853	50.4081	19.5408	10.8761	8.40724	13.1841	5.61014	58.6839	31.2877	32.8525	31.8475	5.69179	35.8295	38.1518	36.9596	49.6206	59.6655	15.3251	22.3946	49.3543	50.2497	7.46864	23.4212	13.4085	61.4271	34.9486
	PE 18:2/18:2	1719.19	4729.38	1265.48	1923.05	1546.19	4816.81	3467.27	2400.2	4202.33	1711.03	1983.42	2893.37	6089.1	4923.3	2091.21	855.274	2819.44	3550.66	3494.48	4219.15	2408.42	5844.47	1758.57	5696.52	2845.49	5725.48	2419.75	3111.77	1783.64	3864.92	5787.71	5625.59	4896.01	3591.48	2921.76	5958.8	5867.46	1561.85	6822.21	1356.54	2642.44	2267.02	1413.86	2715.82	1726.01	3466.15	5667.65	4038.78
	PE 18:1/18:1	123.726	265.199	247.504	267.137	222.367	260.876	214.152	181.766	316.846	178.366	109.476	146.031	272.475	220.239	265.003	110.503	246.652	190.973	148.631	329.483	151.219	325.934	223.567	526.685	448.693	423.652	317.792	278.759	342.929	294.841	340.529	370.532	224.829	321.979	320.893	318.742	379.76	169.706	478.829	352.414	197.583	236.728	206.354	229.313	455.668	236.074	356.344	294.675
	PE 20:4/20:4	5.09638	4.5447	13.0199	8.06829	0.599399	16.8737	1.65215	12.7165	7.45129	0.98753	30.0506	12.0515	4.38944	1.33059	11.2377	5.40966	0.854606	12.4945	23.3494	8.25569	14.6128	10.8783	6.77031	1.89834	11.434	6.07341	0	0	0	0	11.942	7.02133	3.08856	0	0.289244	12.2357	8.45221	6.25938	0	11.2509	30.7736	5.67924	0	0	4.45409	13.8857	7.15704	1.25637
	PG 16:0/16:0	27.7842	48.1364	33.8362	17.7983	1.52045	53.0969	48.4178	32.2144	51.5576	2.03508	9.3919	11.8266	70.1051	15.902	3.02898	9.801	26.2188	28.0094	23.5231	1.57306	26.2252	51.0971	29.9022	36.041	2.32558	77.0128	14.9455	35.1841	10.4539	4.57645	49.49	82.9982	30.2453	42.7274	7.93294	31.0632	101.157	17.3643	120.578	0.20648	15.4006	34.298	25.9087	17.9018	0.679323	24.3264	45.518	28.5437
	PG 16:0/18:2	76.8201	253.011	169.358	76.6698	22.6494	145.379	217.492	143.072	308.353	33.732	107.503	123.607	295.069	171.922	31.8313	41.5315	122.054	156.925	151.937	27.7512	131.471	194.729	158.596	180.252	14.4364	178.819	77.318	204.51	63.8261	44.3964	201.737	301.211	185.408	108.725	42.2178	184.894	251.815	122.246	392.806	25.7092	133.255	187.387	107.65	64.1548	23.7022	116.228	242.588	162.207
	PG 16:0/18:1	27.7798	81.3177	65.3955	22.2614	32.2124	91.7476	72.5551	48.5684	109.04	19.0093	48.8141	40.8564	120.625	63.6702	44.8445	25.2358	48.3288	85.8396	67.1916	34.0652	47.5049	107.343	111.745	103.48	32.5527	58.6327	14.2214	121.685	6.71834	34.7616	86.2452	150.341	91.4811	57.0578	86.2065	74.2083	168.5	38.4967	169.012	27.3276	59.0768	70.7713	51.2314	30.2834	28.7651	75.0652	108.766	67.3153
	PG 16:0/20:4	0.630456	6.69415	5.28437	0	0	3.83481	5.88111	4.86837	7.34216	0	4.24645	2.21394	8.64407	1.31139	0	2.73036	5.9543	6.05492	0.72865	1.009	6.22431	5.30861	10.766	3.59464	0.544989	3.1047	0.132225	1.61125	1.81846	1.01507	5.22091	8.21767	0.975608	2.21348	0	4.87764	2.28977	1.07435	1.65271	0	9.13736	0.877421	3.51145	0.0706547	0	5.24344	5.8779	1.78512
	PG 16:0/20:3n-3/6	1.62354	14.2633	2.89721	0.195063	0.688794	9.93304	8.62772	8.91826	23.5577	0.230298	11.1189	6.64477	18.5543	11.6327	1.05383	5.56446	5.13813	11.5525	11.8119	0.425006	4.94216	11.835	26.8558	12.6763	1.27076	6.19189	0	20.5583	1.35023	2.81484	13.992	15.9803	16.8637	1.31132	9.85133	6.81543	23.7472	22.426	17.0902	3.2208	26.1256	12.4327	13.042	1.18821	0.0440485	16.6869	11.7556	16.3539
	PG 18:1/18:2	8.66152	33.1253	25.1818	22.3402	0.797545	27.055	18.6302	22.2492	44.3645	4.7791	29.1932	28.6257	34.1841	24.0095	3.28126	11.3269	28.6968	30.9465	39.1653	3.17474	33.6275	29.6125	56.0032	34.0382	1.82902	36.2153	10.4036	43.0548	13.1106	5.87306	42.1094	50.7751	28.5243	26.3368	5.19224	34.5114	36.0258	48.1203	40.5463	13.583	47.2481	35.9845	53.8544	11.9471	4.81724	42.1778	25.6774	31.4021
	PG 18:1/18:0	5.26841	14.5273	23.5258	3.94787	6.57392	12.2745	12.6818	10.571	35.0364	4.07344	10.4813	10.4991	22.2382	11.974	2.36154	5.76837	12.1319	16.4998	20.8367	4.67251	11.9395	12.3938	19.6993	24.4993	4.13154	34.2735	5.8952	22.0466	8.06686	3.0514	9.66865	31.5739	20.162	9.05406	6.23212	17.2004	28.5547	9.4649	29.6548	3.39873	11.2911	7.22549	21.0039	3.28905	3.55903	12.5521	18.7205	20.6949
	PG 18:0/18:2	98.7235	228.053	140.244	60.4248	32.6965	126.553	144.242	156.849	232.723	24.6619	121.609	126.513	241.18	159.116	14.5696	53.9677	111.423	171.906	149.626	34.4059	129.486	161.134	176.876	189.563	8.30696	221.716	58.0884	170.409	64.1941	32.8018	165.596	227.867	187.281	92.1429	30.8066	178.575	232.959	147.046	268.392	18.5313	176.898	157.732	120.613	57.8553	26.0627	138.984	226.558	216.302
	PG 18:0/20:4	1.85531	5.38866	5.4054	0.196717	0	6.83627	1.24051	8.77346	2.8714	0	11.5459	1.96416	11.588	2.9336	0	5.05656	2.46754	6.97394	1.35791	0.390058	3.62862	4.90954	5.52088	1.52146	0	7.26672	0.234649	9.64474	0	0	6.19972	1.96022	1.18933	0	0	4.06792	4.80563	1.67614	3.6644	0.937724	7.5287	0.569404	11.1015	0.307861	0.28044	6.83685	6.93632	2.72007
	PI 16:0/18:2	3098.33	3747.43	3905.95	1876.17	4221.06	3589.75	3577.01	2400.55	3546.44	4812.64	2280.28	2671.49	4446.25	2988.58	4491.35	2222.55	2416.61	1713.7	3151.6	3695.3	1971.54	2505.48	1087.94	2981.59	3396.78	2794.42	1838.35	3870.86	988.087	4798.92	3653.65	3460.71	3833.05	2073.75	5167.13	4033.42	2347.75	1457.38	6122.45	3125.52	1361.08	3799.2	1741.42	2249.79	2576.98	1897.78	3502.05	3140.45
	PI 16:0/18:1	146.473	274.83	260.29	154.458	433.557	211.463	251.766	187.165	421.675	344.805	208.22	265.437	368.922	206.384	411.225	130.394	267.12	225.78	254.126	299.14	146.16	364.967	220.543	418.582	503.176	236.653	158.954	494.34	192.308	465.731	161.892	614.129	343.517	261.368	720.51	191.752	398.358	120.544	986.933	347.678	139.923	471.513	239.123	334.81	301.41	128.971	411.477	433.719
	PI 16:0/20:4	3073.26	3074.36	4009.16	1355.43	4469.64	3778.01	2483.09	2987.71	3748.69	4199.3	3914.57	2659.22	4321.41	3458.1	3777.22	3134.47	4034.14	3245.75	4115.88	3938.11	3889.66	3142.77	2339.36	3218.11	2729.86	1665.09	1125.71	4437.54	684.837	3364.67	3129.77	5546.93	3090.08	1718.24	3551.94	3391.27	3241.36	2287.14	4469.32	3681.68	2941.56	3770.45	1904.9	893.69	3360.13	2524.51	4263.54	2745.06
	PI 16:0/20:3n-3/6	402.831	865.462	1199.91	313.284	2164.32	449.906	497.196	577.344	1266.66	1216.99	661.298	646.032	1476.18	1279.73	1363.51	818.238	1131.67	992.728	1466.63	1615.71	742.978	1005.32	808.57	1549.89	919.899	500.941	352.083	1893.67	205.138	1821.94	1043.45	1996.82	1637.79	793.6	2516.44	696.327	1515.97	1370.87	1858.95	1011.98	1139.64	1808.86	1186.74	341.502	1632.21	1000.5	2013.44	2138.1
	PI 16:0/20:3n-9	5.60757	42.5156	274.444	17.9753	245.554	57.3745	14.3529	133.414	70.4952	58.8504	41.171	53.8627	90.9939	49.7397	122.075	82.1595	78.4156	93.0696	127.618	216.968	91.0118	106.465	116.775	153.17	164.686	11.7255	32.0809	214.076	0	94.068	72.7827	254.599	89.1696	65.4438	147.762	14.4414	104.623	65.5595	121.778	205.335	171.971	78.508	73.7241	6.96828	287.645	88.7251	101.082	144.018
†	PI 16:0/22:6	42.2763	59.1111	113.476	34.1141	43.7888	65.6829	54.4034	76.8101	144.389	46.9637	55.7283	65.7759	209.166	87.2831	69.257	67.3115	154.383	144.593	105.223	49.0538	86.9438	102.271	85.1382	154.044	54.5259	19.9172	10.6019	233.556	30.4767	75.3723	65.9144	197.897	195.055	63.8949	83.2775	52.1033	139.754	70.097	167.069	77.6261	42.223	165.181	103.801	0.38324	74.7072	18.554	115.284	199.32
	PI 16:0/22:5n-3	41.2833	133.314	61.3563	2.27758	121.566	44.2642	97.2657	27.7746	192.913	71.3675	83.8299	122.027	64.711	85.2468	57.6136	32.7696	202.3	65.4785	110.167	67.3242	49.0759	129.22	42.1863	111.812	7.05256	21.7868	14.0143	104.108	0	90.9144	31.0681	499.368	45.6691	24.4457	81.4289	51.7886	169.473	60.7683	201.74	28.3789	30.2895	254.553	54.2414	0.253669	40.7445	0.782765	267.981	43.8976
	PI 18:1/18:2	1209.01	1163.79	1255.67	845.052	1534.99	2002.67	1271.42	1181.05	1352.99	2003.5	1534.14	920.492	1326.74	1628.87	1451.52	1705.07	1457.85	1222.03	1472.56	2039.74	1534.89	1192.87	915.814	1610.58	2151.6	1909.55	848.001	1479.82	836.154	1909.48	1950.01	1305.53	1779.69	963.56	2824.26	2031.86	972.257	949.508	2026.45	2121.66	1359.76	1580.95	1468.05	759.997	1454.01	1482.95	1764.02	1853.99
	PI 18:1/18:1	156.947	243.127	411.443	300.8	361.477	169.901	187.559	285.926	388.301	252.855	188.032	166.411	271.118	285.785	250.329	221.955	257.648	190.805	297.106	354.993	240.949	324.203	203.216	564.713	549.133	345.554	213.505	313.636	149.47	418.458	315.922	542.929	304.316	293.108	680.854	245.327	268.143	109.85	436.349	524.816	304.022	416.406	452.574	250.2	533.718	354.505	289.949	602.468
	PI 18:1/18:0	177.089	183.339	285.267	135.611	265.708	235.137	191.828	134.757	312.578	296.756	134.117	143.204	360.245	109.723	234.473	74.2581	202.468	118.033	176.291	222.888	82.2867	298.459	145.596	357.617	363.723	284.794	210.654	497.976	206.431	232.444	206.029	369.437	208.068	299.685	472.498	267.474	257.618	84.017	337.345	238.847	127.41	350.461	282.105	302.836	221.553	100.552	143.024	369.027
	PI 18:1/20:4	1450.19	1057.04	1599.06	655.315	1385.64	2050.49	1074.79	1363.74	1616.57	1250.05	1947.61	1175.61	1248.24	2037.21	1483.85	2360.39	2464.77	2343.16	1811.81	2678	2685.25	1806.34	1888.2	2066.43	2707.47	1463.83	615.48	1518.9	405.255	1674.66	2872.87	2168.84	1823.82	1159.9	2444.84	2030.15	1699.35	1735.4	1348.04	3382.25	2712.41	2065.59	1854.27	513.719	3347.83	2540.64	2502.71	2798.41
†	PI 18:1/20:3n-3/6	128.933	265.356	296.429	191.978	694.222	307.079	146.54	274.055	557.517	350.827	350.672	240.365	238.372	738.88	440.223	499.584	576.448	628.623	535.715	715.67	345.654	382.016	626.975	810.943	967.175	453.618	207.104	747.919	103.306	918.102	780.505	756.276	912.093	408.709	1392.27	515.739	685.528	958.626	527.268	1179.13	932.828	680.396	1116.67	183.134	1491.77	1070.87	1009.31	1889.27
	PI 18:0/18:3n-6	42.6144	51.4901	27.9135	45.8212	65.2359	47.9122	49.7654	30.6409	46.211	76.3423	39.2773	75.7741	95.5338	72.7862	71.5449	82.6597	42.3472	20.1257	98.6794	61.0006	52.9088	86.9565	46.0565	98.3196	38.1456	33.205	10.2329	61.682	12.455	51.5576	62.5773	129.491	48.0554	61.1755	51.5809	76.2129	62.7256	37.5807	169.746	54.4152	13.7904	79.6715	49.9639	21.4705	13.2739	17.3746	57.8137	60.8994
	PI 18:0/18:2	3734.46	5033.18	4715.8	3464.75	4301.18	4142.22	4783.38	2952.26	4900.18	4073.73	2789.28	3472.68	5882.89	3908.12	3646.64	2349.06	3689.55	2704.43	3993.51	3996.98	2560.18	3962.54	1931.21	4009.03	3984.98	3490.6	3195.98	4846.34	2638.52	4978.73	4098.36	5919.94	6126.85	3541.62	5870.35	4246.68	4135.01	2026.37	6557.46	3382.09	1664.34	4740.88	2506.75	3339.12	3157.01	2287.84	4572.4	4526.63
	PI 18:0/20:5	37.0321	321.551	120.968	170.862	260.295	36.6296	241.193	96.7367	357.649	177.877	21.0129	240.829	122.282	239.051	107.871	23.6381	435.146	196.697	414.042	139.057	30.5061	429.963	168.221	342.587	162.86	8.19142	253.63	229.591	51.2887	183.969	22.9246	796.736	224.971	215.842	326.06	17.2349	455.433	287.148	668.094	113.148	41.2351	606.085	384.074	281.966	359.185	105.843	653.867	264.144
	PI 18:0/20:4	16810.2	14376.9	18119.8	5885.4	14256.7	19101.2	15335.5	16302.2	16476.9	14661.8	17335.6	12745.9	18399.1	17909.7	12343	17633.8	17895.3	15499.4	17204.5	14233.8	19960.4	12683.4	15717.4	11907.7	9115.14	9860.41	6212.48	17456.1	5572.99	13802.8	18597	21586.2	19545.4	9732.4	15549.7	18498.3	15006.4	16424.8	17234.6	14491.9	16443.5	17397.1	13424.6	5687.57	14814	18274.3	19329.9	17842.8
	PI 18:0/20:3n-3/6	1349.9	3366.53	4918.52	1299.74	3930.41	2773.11	3004.32	3568.59	4637.18	2504.3	2371.62	2628.29	4914.18	5109.62	2969.6	3421.94	4304.1	3641.75	5778.04	4177.59	3304.99	2822.87	3728.97	4344.75	2485.66	2985.58	1727.72	6325.13	724.133	4471.39	4214.38	7423.1	8395.24	3566.29	7697.58	2754.5	6221.62	6330.93	6954.32	2631.78	4565.27	6433	6689.48	1639.91	4117.81	4644.94	5929.14	10177
	PI 18:0/20:3n-9	234.705	361.166	1375.64	356.464	1382.33	985.203	357.313	1372.7	890.706	502.643	1052.89	600.358	1385.11	1339.54	799.542	1294.16	1577.26	1346.03	1337.02	1393.23	1318.06	978.785	1722.11	1550.1	1244.14	354.363	229.841	1990.83	132.376	694.572	923.229	1722.72	1817.34	965.292	1713.1	537.55	1565.47	1502.22	981.548	1504.53	1684.99	1048.68	1266.18	195.982	2385.53	1758.67	1121.38	3224.97
	PI 18:0/22:6	147.104	159.245	450.474	101.196	206.882	168.075	277.5	305.078	415.984	226.581	196.067	182.765	549.707	394.035	175.789	149.901	392.768	441.142	622.937	247.231	203.932	273.036	394.473	487.63	162.78	131.624	32.667	610.985	25.9051	297.83	222.74	499.475	780.972	177.22	276.591	216.91	282.522	408.933	747.104	211.956	110.842	369.13	507.539	65.6555	199.654	159.5	552.081	1022.1
	PI 18:0/22:5n-3	11.7115	156.523	35.5412	8.98944	67.6791	21.6697	125.242	53.5764	92.5655	36.9153	18.0154	109.672	72.2874	120.641	21.4229	31.9356	174.381	47.6591	138.45	61.3717	23.3799	163.73	96.6263	99.798	11.3987	5.16606	4.01093	91.0626	11.2649	52.8863	22.9119	218.374	51.1433	49.1338	91.9444	10.517	188.282	118.216	207.974	1.51437	37.8764	276.506	118.566	3.01916	46.4297	31.7815	188.036	132.636
	PS 16:0/20:4	7.60066	20.5843	55.3339	45.0986	3.60003	16.2549	29.1488	12.156	20.9333	8.652	62.468	31.8125	26.9292	15.4987	21.6396	13.3149	19.9786	12.3708	9.56336	9.44596	16.4511	33.2742	28.3341	13.171	12.6109	28.2443	23.1752	30.0137	112.293	17.5254	15.0323	31.4169	59.6505	25.3153	10.2464	9.55924	28.8208	7.88533	28.0092	17.4383	29.0154	24.9401	11.7881	6.88413	11.3179	18.2106	25.1504	15.477
	PS 16:0/22:6	6.14759	41.6288	57.7841	34.0817	12.5316	12.8489	40.5235	28.1871	48.361	18.7895	33.24	29.331	42.2614	23.1878	27.0302	10.2863	20.6247	21.5207	18.3108	27.8421	12.0904	28.7187	18.7588	26.1354	21.8465	21.9501	30.8035	54.5338	212.725	39.0655	16.125	30.0392	97.7928	33.1172	19.2792	2.5203	30.5313	30.846	55.6379	28.8933	16.3433	36.9144	32.6036	19.3149	28.4612	9.38664	27.5894	28.4682
	PS 18:2/18:0	39.4973	23.711	53.7642	93.6977	23.5253	22.5441	52.5018	8.0907	51.9479	17.0868	36.881	42.7661	40.8537	20.4483	31.1503	8.46727	28.2625	13.8023	15.9591	11.6645	51.3704	180.356	20.5858	37.5966	14.2264	45.7636	94.4173	41.9783	414.078	81.3678	20.1549	19.9793	133.708	63.4997	358.254	47.6071	31.3431	11.4788	60.6806	21.2901	89.2244	93.1059	22.8439	64.9419	25.1116	11.5336	31.2846	18.7978
	PS 18:1/18:0	63.979	32.7541	100.078	74.3945	38.2497	51.8809	32.8075	19.1998	43.5019	26.4846	62.086	26.3429	43.3669	14.5171	30.3202	12.0744	22.5157	13.2618	6.68246	8.02106	101.704	284.962	31.8952	49.3466	30.9342	47.2454	38.0853	22.4639	152.983	42.8158	15.6413	12.6447	59.1286	35.1531	403.177	59.5935	12.6011	17.343	18.5442	14.2716	100.063	97.8331	17.61	34.0109	12.5677	12.3579	8.86577	8.79348
	PS 18:0/20:4	57.7586	96.801	231.115	152.674	36.8511	78.0685	116.427	78.235	92.8503	60.8023	226.111	114.358	89.123	72.8786	84.2713	59.2002	57.4783	55.9756	41.6644	58.0544	125.748	173.646	84.0773	72.3618	61.4098	99.218	81.7911	101.056	396.603	104.515	64.4323	121.413	181.064	99.0777	111.642	60.2252	70.2448	75.2218	90.5695	76.1474	152.287	84.9399	37.0604	39.757	62.5989	70.0115	73.955	44.1349
	PS 18:0/22:6	44.6252	102.856	189.594	117.947	47.7335	44.3571	88.7506	55.6725	120.258	54.2968	95.1019	93.0716	108.13	53.4815	97.0599	28.1754	47.063	47.4891	55.749	59.8782	40.545	129.63	66.0733	76.8721	59.4525	53.1197	92.4451	99.1165	595.693	130.48	25.5808	69.8547	273.182	121.926	92.1155	31.046	63.6182	83.497	142.918	69.6707	69.387	111.552	69.4754	69.425	85.6013	30.1888	60.7607	65.7724
	SM 18:1/12:0	23.3378	19.0404	21.0527	16.5211	17.0436	29.4361	22.5101	20.126	22.0026	16.0608	25.1774	22.6619	22.5945	29.2497	16.1599	15.0405	27.2839	25.1821	23.8362	18.3114	27.201	22.3599	26.7745	23.3086	18.0491	15.8858	17.3255	23.7482	15.1721	17.7427	27.836	26.292	22.2255	17.5244	17.2288	17.1267	25.7776	24.8214	22.7341	19.4522	30.1961	20.4878	22.6358	18.9966	22.4231	25.3743	22.787	26.2118
	SM 18:1/14:1	65.7853	40.1945	47.9831	17.2613	39.5078	69.4381	45.6443	47.9247	52.2906	30.2517	69.471	50.226	47.0936	75.2945	31.8426	60.1133	65.0223	69.4443	50.4814	36.2986	71.7392	45.3005	79.7483	42.8608	31.7372	29.2331	22.5562	52.0095	18.4858	34.3658	70.9463	58.8273	50.6039	29.7046	38.0192	54.3425	73.1936	76.3154	47.4814	36.5722	81.7895	47.0522	60.75	22.9437	48.3881	68.5205	60.4398	65.0878
	SM 18:1/14:0	1088.68	1045.51	1332.36	535.98	439.742	1602.22	1173.39	1204.78	1259.99	358.698	1513.08	1191.79	1291.34	1363.23	400.822	1110.86	1521.33	1286.04	1304.11	449.026	1321.33	1167.13	1297.82	1170.17	447.683	501.62	545.823	1376.38	296.819	432.891	1487.76	1411.85	1348.39	761.902	515.802	1130.22	1513.12	1029.53	1319.93	456.263	1538.7	1080.51	1067.48	535.867	538.791	1168.2	1283.33	1297.91
	SM 18:1/16:1	8679.57	5269.28	6062.4	2189.66	4287.75	8613.03	5427.71	5945.15	6029.06	3941.12	7841.63	6640	5647.83	7234.56	4356.09	7395.4	7101.32	6586.51	7037.21	4412.42	7776.88	5497.47	6390.86	5080.2	2854.9	3716.56	1926.24	6181.82	1800	4289.13	9199.11	7493.06	6095.7	2795.67	4886.05	7266.42	7184.19	6449.2	6779.19	3681.58	7215.99	5783.57	5409	1801.62	3819.79	5961.77	7325.36	5479.08
	SM 18:1/16:0	22797.5	16169.5	18528.3	17066.9	15408.2	18526.4	21942.9	16525.8	18643.7	16754.3	14957	17615.8	17593.6	18465	15175.4	15816.9	19229.6	17866.4	20078	14709.1	14609.2	15899.4	19551.5	16784.1	14515.2	16199.4	16552.2	21809.5	21075.2	20979.1	21317.4	20598	19811.6	18126.8	18270	19422.9	19193.4	22372.8	26600.9	15172.8	19006.3	20919.5	19183.5	16856.8	17593.6	16537.3	23149.2	18832.2
	SM 18:1/18:1	1926.45	952.653	1221.44	648.18	915.513	1252.58	1402.08	1196.63	1218.55	966.883	1097.71	988.539	997.951	1255.99	819.999	1048.58	1100.84	1076.51	1117.48	766.663	974.825	824.86	1131.34	825.875	535.666	891.277	649.94	1295.79	802.901	984.471	1367.6	1159.84	1270.77	771.968	1015.67	1528.47	1122.79	1473.13	1415.47	734.317	1255.87	1175.62	1193.85	718.789	799.566	1025.95	1292.68	942.166
	SM 18:1/18:0	3223.42	1394.8	1862.49	1724.53	1197.06	2400.33	2384.98	1780.82	1605.17	1535.06	1647.22	1624.03	1402.91	1716.37	1389.93	1646.21	1621.63	1446.22	1507.68	1141.05	1448.69	1229.81	1771.37	1317.79	1102.85	1593.48	1390.09	1454.05	2155.57	1572.89	2305.55	1330.08	1510.07	1564.07	1535.63	2645.36	1302.89	1888.69	1878.83	1231.41	1583.49	1595.75	1501.2	1558.88	894.654	1300.68	1742.55	1051.66
	SM 18:1/20:1	1453.89	536.036	666.304	278.333	548.981	1085.13	815.4	733.296	652.095	514.448	805.059	702.976	493.331	777.286	449.159	835.279	790.118	660.318	642.361	441.355	772.556	522.994	674.117	464.35	322.919	372.49	262.014	582.815	259.139	501.908	985.983	558.834	484.487	342.833	534.247	1017.09	708.31	914.193	520.048	348.794	819.078	622.192	542.252	272.146	444.684	600.106	747.542	554.906
	SM 18:1/20:0	4103.7	1446.16	1956.65	588.812	1541.9	2893.63	1776.11	1844.14	1636.03	1351.09	2204.93	2111.25	1469.96	2231.91	1317.04	2193.16	1952.18	1809.37	1742.27	979.567	2030.32	1302.43	2416.85	1125.3	519.92	874.862	513.926	1680.35	521.435	1198.53	2346.32	1643.93	1365.07	845.32	1232.12	2880.17	1690.31	2906.33	1584.52	746.187	2119.45	1515.25	1605.62	594.451	756.198	1613.64	2004.13	1422.92
	SM 18:1/22:1	13684.5	7210.38	7091.81	1907.37	9412.47	13269.6	7310.79	8128.43	8056.01	6753.18	10634.1	9141.04	6712.23	11208.4	8585.36	11703.3	9688.94	9797.2	9301.24	7658.24	9954.83	7765.61	9293.17	6766.36	4499.68	3381.43	1476.84	7028.2	1087.65	7843.83	12176.2	8755.31	6553.6	3327.59	8980.55	10024.1	10043.4	10728.5	7375.6	5390.85	10144.6	8208.84	6026.72	1433.34	6496.33	8717.36	11204.4	7850.67
	SM 18:1/22:0	22146.3	10865.7	9220.54	2663.99	14084.7	17357.4	10064.4	10169.8	9852.9	12278.8	12984.6	15677	7697.39	14049.7	13249.6	13659.7	11518.1	11481.8	13400.7	9061.43	12358	10001.8	10526.7	7383.83	3213.17	4537.11	2014.21	9321.48	1858.98	11299	13116.1	10173.8	7434.18	3146.12	8451.87	14503.6	9898.86	14010.8	10314.4	4597.03	11061.1	8917.88	6147.05	2241.66	4452.4	7012.07	15376.6	6394.27
	SM 18:1/23:0	3899.51	2218.55	1778.37	1453.49	2375.78	3141.95	2698.97	2058.4	2297.5	2041.57	2162.32	2644.15	1579.23	2250.8	2208.7	3058.87	2363.73	2383.76	2339.48	1976.58	2228.13	1887.99	2628.29	2031.4	1171.83	1733.22	1057.76	1731.94	532.855	2071.8	2642.21	2063.66	1459.75	1238.41	1760.62	2606.62	1723.37	2514.25	2921.27	1485.87	2896.59	2113.35	2024.74	1034.84	1512.65	2338.02	2688.64	2113.35
	SM 18:1/24:1	35707	18792.5	17540.5	15781.5	29889.2	34402.3	21589.2	20618.1	18509	27580.4	24110	25179.9	15970	27022.9	29973.5	30849.5	22970.1	25512.3	23106.6	29860.7	25328.8	19151.9	32673.2	17332.4	18570.7	20412.2	11750.7	18485.8	12265.1	33318.8	33083.2	19425	17730.7	13893.1	29456	31072.1	19881.4	35525.5	23642.8	25098.2	33008.9	19842.5	20852	14137.5	23237.1	27358.6	28382.5	22305.4
	SM 18:1/24:0	6869.38	4987.67	3232.09	2243.28	6221.76	5594.11	4491.08	3633.49	3788.5	5777.69	4392.65	6069.2	2912.97	5511.25	6182.84	5233.68	4533.7	4554.16	4593.83	4715.04	4679.49	4558.38	4092.67	3940.34	2227.73	3332.57	1858.09	3653.15	1860.45	5495.22	4964.41	3963.52	3135.1	1940.61	3843.24	4734.6	3371.49	4804.41	5838.21	2859.02	5028.98	3551.43	2748.58	1874.41	2630.28	3397.99	6209.35	2906.85
	SM 18:1/26:1	67.1628	42.5956	27.8047	37.1158	46.2075	51.353	66.164	31.3662	39.4873	51.1023	32.8972	41.7589	31.5809	36.7502	44.4277	40.8047	30.703	36.927	36.9471	49.0743	36.0241	39.2676	43.0854	36.9118	36.9745	43.8888	30.192	44.1999	33.9334	62.0731	49.9386	33.1129	31.1738	33.4996	45.0741	52.2554	30.1985	46.0057	49.0539	45.8335	45.3963	43.8644	32.3081	26.697	38.7585	42.5322	43.3474	25.1032
	SM 18:1/26:0	21.7573	14.2213	11.7987	14.5389	13.0207	19.2734	20.242	11.4094	12.8969	12.7254	15.9851	19.5543	11.0927	13.741	13.1787	13.8304	12.5079	16.2494	13.5345	11.0611	12.9316	18.4674	12.2637	11.6278	10.8439	11.3713	12.2909	13.1465	10.6766	15.43	15.5452	10.5842	9.44972	11.1921	12.3932	18.577	9.79107	14.4528	19.7151	11.3419	15.9059	14.1818	10.6462	8.94139	9.36196	13.1531	17.0273	9.32922
	TAG 16:1/16:0/16:0	1386.41	3353.16	3411.45	441.549	3403.85	4816.45	3624.78	2484.79	5220.42	1745.23	1805.74	999.675	6707.81	3564.6	2952.23	1322.73	3830	6128.74	2186.38	2276.78	4282.54	9095.5	3810.25	4395.27	3448.32	397.252	382.174	5029.09	372.376	3647.96	3837.28	13773.9	3559.53	1721.54	3057	3359.61	10562.4	2441.3	9790.43	1902.48	3079.64	3598.41	2371.04	267.574	3984.12	4128.15	9038.81	5428.02
	TAG 16:1/34:2	21977.2	43942.3	46971.3	2419.09	64901.5	41885.8	39329.7	42275	80561.5	38150.2	40040.2	16648.3	66131.6	44006.1	59545.8	34930.7	70803.5	47344.2	35495.5	54916.8	76708.7	60877.9	54215.2	66842.9	46613.6	4261.41	2700.81	66615.9	1720.69	75719.7	67587.2	118377	52752.2	10998.3	71040.3	42804.1	72217	44226.5	87231.5	25352.4	64850	60421.5	29726.9	1490.26	56820.4	34665.5	96185.5	64938.2
	TAG 16:1/16:0/18:1	16604.3	38281	55399.9	3177.22	48634.2	45315	38177.1	36120.8	78612.8	24703.8	33559.4	14210.3	85401.8	49127	44352.1	28429	67943.9	68522.2	35070.6	38276.8	72028.1	82511.6	61788.8	75659	39450.1	4089.26	3112.29	82653.6	2101.13	55300.9	55848.5	159754	60600.6	20142.8	53890.4	37261.8	115812	40163.4	98696.3	23291.4	60266.9	58269.9	32838.4	1674.18	47368.1	54056.2	104482	86767.7
	TAG 16:1/16:0/18:0	451.169	808.072	738.94	96.4408	679.802	1079.31	911.886	693.617	1177.46	429.884	477.632	222.496	1294.86	807.127	614.298	328.486	848.85	956.983	478.903	506.053	1023.58	1376.72	726.382	950.526	473.767	117.229	94.3091	1103.94	65.9503	903.048	921.79	2251.38	812.349	265.046	633.798	1145.96	1663.3	521.661	1852.7	408.869	704.042	799.863	636.162	67.1451	882.154	757.229	1619.09	1049.45
	TAG 16:1/18:2/18:2	9870.4	15800.2	8811.59	1215.62	17709.4	8089.41	11870.2	13541.6	17828.6	19712.6	12142.8	6179.83	8706.21	9287.73	20886.2	12875.5	17043.9	4591.35	7510.26	20131.6	12784.1	7088.65	7613.24	10030.9	7414.6	2744.23	1175.64	9848.97	563.347	30143.7	21899.1	10405.1	9967.63	1404.59	20917.5	16171.5	6923.6	11647.1	15064	5253.88	12418.5	14482.6	5897.74	902.14	8480.72	3268.03	15665.1	6188.15
	TAG 16:1/18:2/18:1	18187.6	33587.9	34682.6	2647.5	44352.4	23285	28382.3	39559.5	48514.7	35966	38992.9	15637.3	32771.8	27544.9	50102.9	44453.8	57266.6	20651.2	27912	54610.3	52586.7	21190.2	33482.2	37026.3	26624.2	6814.01	3136	43190.9	1768.31	61863	55872.9	41401.5	37404.5	6648.49	54817.3	32077	24966.3	42244	42551.9	21454.3	52022.5	46680.5	24518	2364.98	36908.9	17719.3	46917.2	30644
	TAG 16:1/36:2	10312.8	26502.2	44438.6	3451.64	33616.5	20714.9	21584.1	34881.6	52100.3	19565.1	33886.2	12158.7	50950	30310.9	35890.1	40565	67627.9	34522.4	32249.6	47047.6	61086.4	32297.7	53761.3	65620.9	34860.6	5787.92	3904.65	79069.3	2467.03	42762.5	42009.1	77287.6	48183.9	17815.2	45451.9	21726.2	51848	43426.5	46943.1	23036.6	65327.6	54463.8	35355.2	2379.29	53093.5	33188	56325.6	69646.3
	TAG 16:1/18:1/18:0	926.996	2416.42	2861.27	256.821	2289.03	2127.52	2142.68	2459.65	3941.99	1362.13	1932.38	688.934	4230.11	2361.99	2108.6	1724.01	3540.53	2627.68	1961.46	2197.54	4080.62	3544.07	2939.85	4256.83	2253.3	396.848	241.796	4295.23	167.24	3042.26	3015.62	6588.38	3349.48	1110.4	2702.3	2429.05	4708.45	2081.17	5057.2	1480.42	3453.89	3389.36	2325.86	157.72	3005.72	2270.95	4801.09	4343.94
	TAG 16:1/18:0/18:0	82.1118	274.033	190.231	20.0521	136.645	277.3	200.834	146.57	370.296	89.1765	104.044	38.2348	443.849	188.751	136.825	55.4333	213.782	195.687	115.222	111.122	228.336	504.229	94.1329	365.654	82.1237	17.8745	17.7455	284.017	15.4199	200.784	206.892	792.68	217.322	34.3221	137.386	282.241	441.171	74.7809	643.903	64.6844	116.561	210.22	94.7439	12.55	102.092	100.554	509.625	205.126
	TAG 16:1/16:0/22:6	219.893	893.757	1577.22	130.291	1297.02	462.92	785.932	1288.05	2263.46	703.882	583.593	442.357	1802.57	1359.23	962.365	538.155	1654.53	1749.4	971.764	1300.33	1017.16	1074.79	1422.16	1559.55	587.503	58.4088	126.474	1718.08	125.489	1115.77	688.536	1992.89	1460.94	385.827	907.013	350.142	1284.84	1340.01	2505.74	812.799	705.559	1298.39	762.657	112.982	1211.54	378.761	2119.21	1804.06
	TAG 16:1/40:8	313.875	1209.36	1276.51	229.173	1263.87	283.705	676.695	1960.8	2001.46	1095.68	606.21	676.811	842.567	1259.34	1317.78	864.559	1581.49	708.286	1318.71	2706.85	584.73	328.895	816.545	1061.94	568.363	113.049	207.637	1213.51	272.677	1616.26	571.385	415.915	1399.91	266.535	991.415	332.315	219.696	1587.62	1242.85	1216.43	386.725	1083.96	633.857	369.088	1191.66	100.561	1036.58	709.158
	TAG 16:1/18:1/22:6	268.784	1142.35	2400.6	369.651	1418.19	393.562	755.695	2109.9	2731.61	885.602	1008.89	756.496	1811.91	1799.73	1373.35	1301.31	2665.09	1856.07	2048.52	3085.59	1295.57	729.67	2199.5	2600.14	1142.02	162.944	312.871	3271.2	352.295	1587.18	836.653	1408.52	2335.16	689.418	1244.78	379.058	829.11	2501.61	1919.37	1538.19	969.557	1877	1347.88	359.784	2135.18	298.123	1813.29	2466.83
	TAG 16:1/20:4/22:6	10.7067	20.8051	18.0232	12.9143	12.7484	15.876	22.1619	19.7434	19.4603	10.4694	19.7996	20.6008	15.4964	32.0696	14.7298	19.2167	16.5711	19.8551	18.4219	21.1919	27.9992	14.4574	13.7563	13.8684	14.9176	4.14047	6.95066	7.56176	5.60046	7.96557	11.5368	7.27849	8.56855	4.24077	4.60909	7.11399	5.57648	9.36514	15.3278	22.0902	6.56048	10.5558	2.68186	7.64699	5.9981	4.97988	10.9272	6.59476
	TAG 16:1/22:6/22:6	3.39297	27.468	57.7482	23.5161	23.5407	3.72827	17.4971	59.4715	51.9673	18.7422	10.0333	23.0032	35.1855	70.9409	23.5934	21.7711	44.4125	64.0598	59.3923	79.8786	14.5657	11.7811	43.5999	53.7714	23.0048	1.49521	15.4348	57.9547	27.0927	25.2945	7.4651	11.547	56.0877	26.2823	14.4297	2.81127	7.37213	69.2521	46.3786	49.578	6.31803	25.8181	24.2009	31.73	38.5254	3.40132	31.7958	48.2481
	TAG 16:0/16:0/18:2	12585.6	27813.5	22760.3	6367.36	20332	23096.8	30035.2	21491	32970.1	18889.8	13921.8	9402.81	33429.3	20945.9	20127.9	8356.2	21793.9	15207.9	12686.5	19838.2	18029.3	31150.3	12435.6	24253.3	12851.2	9758.61	4454.47	23038.2	1544.83	32971.4	28060.5	38043.2	24188.2	6956.16	21523.9	28631.8	33505.6	10574.1	46627.1	11359.9	13943.5	25160.8	14278.9	2080.05	15212	13972.6	36624.2	17176.9
	TAG 16:0/18:2/18:2	80202.1	105105	67780.1	24585	84321.9	69164.7	104407	77739.5	105916	112728	65102	49204.5	83561.5	71672.3	104637	55100.3	79941.8	32554.9	45618.7	76933	63047.8	74509.4	35190.6	67052	30947.1	40030.1	16305.5	60655.6	5533.99	148028	127686	75595.2	73693.8	18252.5	88890.5	121237	75700	51105	115686	31470.2	55051.9	80858.6	33994.9	10486.3	31674.2	32445.6	104400	40250.6
	TAG 16:0/18:2/18:1	117180	176863	154440	27028	160830	135224	181813	162726	203822	174008	148499	88650	167528	142619	195842	134507	190888	103429	112120	154612	165800	133617	113967	142657	74413.1	56372.5	23659.8	161590	12392.4	259377	232930	197236	171416	40361.3	185977	197627	156324	143281	232207	85668.6	153246	178329	94163.3	17161.1	85760.3	95372	218522	111671
	TAG 16:0/18:2/18:0	5665.33	11772.7	9881.44	2735.03	6319.11	8629.86	11636.8	9945.2	15859.1	6115.98	6296.19	3511.34	14187.5	9200.09	5756.92	2961.4	8950.76	4255.14	4996.75	7003.39	6891.75	9819.71	4004.84	12436.8	3085.86	4798.27	1922.35	10176.6	459.036	11363.3	12295.3	11715.3	10034	2451.89	6546.35	15832.3	12636.8	3434.51	15634.8	3210.96	5251.87	10279.7	6348.43	915.042	5338.61	4664.07	13413.1	6772.38
	TAG 16:0/18:1/18:1	68966.2	149323	202369	17287	142695	136356	147549	156455	239566	115931	150798	64778.8	241253	158409	166524	142740	242641	178926	128780	139982	227717	185654	192335	223449	87179	36121.7	17846.7	281559	12332.6	210256	220215	364791	225868	72432.2	175216	161551	286774	167575	276165	81481.4	217978	204854	125936	12359.5	112806	175333	273165	236035
	TAG 16:0/18:1/18:0	3618.19	10568.4	13712.9	1211.37	6241.94	11096.7	10181.3	10580.7	19518.6	4727.61	6809.61	2188.64	22293.8	9261.51	6128.81	3669.74	12423.3	9045.39	5083.83	5823.6	12627.3	15107	9336.27	16116.2	3000.97	2041.12	846.965	21339.8	376.151	10496	12554.2	33479.5	13946.8	2618.88	6566.87	16352.3	25910.2	5772.62	24980.7	2827.68	9982.89	11846	7106.73	488.235	3897.5	8783.32	19206.3	15343.6
	TAG 16:0/18:0/18:0	295.41	834.484	609.244	214.831	399.239	521.713	582.75	684.574	1029.87	336.076	360.631	181.767	919.288	502.892	290.735	178.35	677.399	353.412	307.891	468.636	340.306	667.63	264.384	882.449	204.398	174.008	202.175	651.718	190.703	501.07	571.632	1027.95	495.567	195.365	355.427	716.294	804.374	224.284	1249.83	317.341	292.199	686.354	491.837	164.366	354.709	245.451	684.372	454.256
	TAG 16:0/40:8	2658.03	8616.05	10115.4	1701.59	7908.17	2370.95	6452.9	13122.4	13327.9	8316.19	4612.81	4859.57	8217.71	8175.79	8561.95	4889.83	9226.06	5550.92	7292.62	10366.9	3771.85	2882.06	5405.26	6433.23	2309.02	1011.38	1557.29	8218.48	2029.48	10572	4627.39	4207.84	10300.2	1829.69	5616.92	3339.13	2758.63	9137.47	10774.9	7861.11	2427.33	7569.21	4819.78	2523.68	5234.41	830.308	7752.42	5070.17
	TAG 16:0/18:1/22:6	1957.68	7205.78	14400.5	1984.11	6876.14	2807.87	6122.61	12339.3	15276.1	5848.27	5645.9	3939.25	12977.1	9535.12	7364.82	5568.96	12329.2	10397.4	8468.89	10285.4	6388.45	4894.69	9085.47	11559	3482.66	1250.81	1710.62	16165.2	2355.54	8511.61	5384.72	10325	14572.1	3659.01	5670.5	3245.99	7139.18	10923.8	14087.6	7809.6	4477.64	9925.34	6671.01	2125.93	6218.12	2301.47	10811.2	12367.8
	TAG 16:0/18:0/22:6	53.4462	153.181	306.582	31.1262	117.38	107.173	160.944	317.933	374.898	107.729	115.554	47.3337	390.495	190.338	95.1084	63.8335	189.955	167.16	120.367	129.646	134.36	131.238	154.775	253.357	36.2741	34.599	19.1607	326.961	27.2077	152.407	121.222	245.469	294.733	46.906	99.2683	133.745	214.746	135.54	451.861	101.138	74.7564	170.708	208.77	19.883	141.999	68.2484	232.296	259.193
	TAG 16:0/20:4/22:6	54.2478	113.48	139.404	44.7324	44.6001	96.7489	145.649	149.929	140.544	60.6794	130.254	63.6592	120.526	104.611	65.3377	81.0167	98.2547	86.6654	72.4683	89.1171	121.924	71.7113	60.765	70.3464	28.469	21.0885	26.4876	57.7575	35.1396	45.4404	100.667	63.0458	75.1828	24.3504	26.2305	71.2342	52.6167	50.6288	119.462	81.005	41.6745	67.7643	29.9297	39.345	31.9481	26.1119	88.009	38.2273
	TAG 16:0/22:6/22:6	29.5368	216.706	731.546	99.4348	144.337	40.7076	185.091	655.156	609.129	136.04	115.128	143.79	474.658	341.204	139.917	135.236	386.28	353.711	285.858	278.169	111.078	90.2667	291.797	283.481	36.1662	24.9762	70.4083	590.602	165.614	144.441	86.3274	179.205	602.928	127.023	93.7602	38.2034	123.621	485.811	477.365	217.115	69.8054	323.974	211.79	142.736	125.274	24.1892	273.548	401.295
	TAG 18:2/18:2/18:0	7015.3	17150.4	12878.5	6181.14	6523.46	8713.87	14076.2	11734.2	21400.5	6997.95	7202.9	6053.04	19607.3	14420.4	5342.91	4247.27	12435	3612.06	7297.32	9802.54	7250.86	13663.3	3639.88	18269	4316.88	9638.52	3960.33	13925.1	896.61	12353.8	17270.7	10301.3	13993.1	4059.31	7101	15392.9	18351.7	3089.74	18013.3	3354.06	6395.98	13365.9	6097.9	2047.01	7023.25	5430.18	17402.2	8383.58
	TAG 18:2/18:1/18:1	25250.4	46088.8	43405.3	16814.6	37409.1	29607.9	44945.7	57027.5	48359.4	45828.9	48388.3	20149.6	47145	35480.1	50053.7	60880.8	64840	19415.5	34614.8	67584.2	55848.1	31041.9	32993.5	53392.9	32779.9	35224.6	13154.3	50782.3	5796.58	66838.4	62711.7	38205.1	46920.8	18189.7	54211.2	45930.5	35574	37966.2	56315.8	38846.5	60682.7	59318.9	40135.1	9481.4	40775.3	27182.1	49940.8	37695.6
	TAG 18:2/18:1/18:0	9964.67	23667.6	19185.8	6699.28	13277.3	13569.3	20630.9	21094.5	27131.2	13677.2	13813.6	7982.6	23357.3	18271.5	13981	10444.8	20669.7	7754.45	11401.6	17873.4	15511.7	16561.5	8503.72	24305.8	8975.67	10902.1	4586.4	19001.1	1555.74	25130.1	25316.3	18124.5	21248.6	5715.23	16444.6	23357	20816.4	8859.77	28385.9	8800.42	14063.2	23461.1	11848.3	2763.3	10763.7	8853.65	23825.2	12784.4
	TAG 18:2/18:0/18:0	1122.75	3639.8	2369.78	449.415	1188.77	2076.58	2716.52	2338.55	4728.19	1199.62	1291.33	649.14	3992.91	2250.71	1292.74	417.523	2296.89	932.373	1071.66	1513.99	1364.26	2626.03	619.856	3624.18	575.285	667.175	299.28	2493.65	42.2951	2357	2757.75	3184.75	2475.56	409.993	1298.49	3677.84	3125.97	451.536	5118.88	503.389	890.735	2784.79	1053.08	142.102	627.746	717.749	3358.61	1430.28
	TAG 18:2/18:0/20:4	537.228	445.551	316.096	121.505	309.531	436.779	440.122	458.741	389.323	453.374	492.513	216.61	244.651	270.289	352.285	437.082	414.714	102.948	187.324	372.426	413.358	155.121	136.921	242.37	174.371	258.383	131.804	131.807	74.69	411.415	743.758	118.71	188.515	50.9939	227.004	670.808	131.911	117.519	236.18	220.24	190.948	262.907	125.01	111.409	212.048	97.8125	227.935	84.7996
	TAG 18:2/40:8	985.713	2385.92	3137.19	1433.26	1495.76	718.478	1658.13	4504.58	3663.88	2574.55	1110.33	1047.55	5012.57	2349.79	2016.04	1198.27	1863.93	929.773	1743.94	3967.65	687.332	463.422	893.315	2379.81	724.384	817.867	767.509	2753.01	787.38	3059.92	1151.17	380.002	3521.71	749.051	1390.73	1093.77	540.808	1246.14	3042.97	1977.44	383.006	1533.9	1265.81	1602.61	1240.73	172.752	1156.84	1907.28
	TAG 18:2/18:1/22:6	865.523	2534.29	3806.22	1445.08	2124.55	770.82	1854.48	5372.15	3834.39	2675.76	1770.66	1332.22	3399.32	2402.72	2599.36	2496.99	3445.47	1683.1	2882.86	5638.1	1515.31	650.319	2099.86	3270.14	1488.42	974.091	1139.61	3442.98	1295.55	3409.16	1470.53	816.662	3618.4	1129.29	1942.04	1091.93	636.611	2710.11	3245.57	4056.75	999.339	2674.31	2554.66	1979.5	2761.46	340.792	1796.44	2485.95
	TAG 18:2/18:0/22:6	99.3626	332.778	647.744	171.234	245.878	104.669	224.53	843.972	712.441	268.08	219.801	138.93	636.523	374.138	216.442	218.332	402.925	219.475	332.59	491.932	154.609	98.6631	248.088	509.167	156.438	113.254	101.776	595.32	134.845	368.343	195.242	138.34	627.334	118.435	211.494	171.78	134.172	295.835	474.973	347.236	101.552	347.315	414.976	183.784	455.195	50.9508	257.878	389.695
	TAG 18:2/20:4/22:6	132.516	198.826	76.278	168.383	59.1464	113.639	195.494	139.224	81.0214	112.684	121.47	215.56	58.1131	198.623	95.9973	113.368	74.1409	79.3186	121.217	150.577	92.5655	46.423	54.6758	57.4039	53.9317	80.0625	120.079	29.2685	142.586	63.6541	73.173	14.7881	62.7576	56.4303	32.1828	77.7613	13.352	50.6628	89.8657	167.015	27.0606	41.7239	22.0688	230.926	29.8251	18.5333	50.2938	26.2486
	TAG 18:2/22:6/22:6	38.1341	158.861	164.824	266.765	101.529	23.7656	92.689	366.396	182.89	137.135	38.811	175.004	124.194	374.25	116.077	71.0085	117.231	261.424	286.103	399.472	26.4671	32.1776	115.838	140.449	97.6679	22.8413	191.506	130.266	398.364	145.131	20.3804	15.6562	230.557	134.076	59.8375	22.1547	8.63694	282.991	190.336	413.21	15.8977	68.9408	123.357	688.945	119.819	8.00572	93.9526	138.432
	TAG 18:1/18:0/18:0	590.519	2416.63	1984.25	199.758	739.077	1811.86	1699.99	1356.17	3374.81	665.247	931.181	374.566	4115.65	1577.27	959.892	410.688	1718.19	1169.95	907.635	856.198	1497.57	2905.73	630.502	3384.94	402.286	273.926	126.373	2628.18	37.2737	1378.15	1725.65	5081.73	2246.38	310.706	859.228	2422.3	3464.18	453.782	5111.77	345.288	980.526	2003.47	715.741	77.932	384.827	784.123	3073.66	1643.85
	TAG 18:1/18:0/20:4	536.902	506.296	606.055	76.1494	477.378	578.423	454.506	695.026	688.582	481.476	826.715	256.305	488.762	435.348	525.425	836.648	729.006	280.81	335.801	499.992	866.152	263.443	340.314	420.727	227.227	222.11	87.4983	442.064	60.3682	540.317	1052.12	406.159	435.847	58.8521	388.144	786.104	289.36	312.1	426.646	317.02	555.326	460.438	203.344	83.2531	264.888	227.43	460.318	288.849
	TAG 18:1/18:0/22:6	67.4803	188.374	463.865	72.539	163.059	73.6572	146.46	532.801	497.399	148.331	170.648	84.7861	458.268	257.492	142.267	164.184	339.523	203.847	238.09	273.662	212.737	90.6497	288.407	407.784	103.291	60.5359	50.2412	512.332	74.1593	211.926	138.436	170.227	453.635	95.8811	149.494	107.891	152.938	271.204	389.557	196.568	143.3	267.793	337.833	95.1959	222.337	58.3205	203.652	443.19
	TAG 18:1/20:4/22:6	87.8275	172.466	140.431	172.341	65.5608	109.766	169.696	156.849	119.018	79.9598	148.899	170.665	105.347	232.596	89.2077	144.034	140.756	146.021	167.25	173.451	158.832	74.3164	120.034	104.204	89.6537	57.3646	97.1924	65.2943	116.748	61.4855	79.5168	46.6857	96.6513	74.0921	36.3825	69.0918	37.6895	82.5999	133.697	175.993	59.804	64.2672	30.953	135.452	44.2193	31.1074	85.9133	58.6951
	TAG 18:1/22:6/22:6	22.8032	123.446	247.146	274.375	106.161	20.8211	87.2125	340.695	238.238	109.301	46.8495	136.218	160.032	380.121	103.673	76.8769	191.973	418.238	331.791	401.813	50.5716	59.7642	248.653	238.943	121.04	18.6833	156.09	254.708	341.815	129.893	24.74	43.2307	305.964	197.331	62.5388	17.8523	31.1939	359.26	235.14	347.45	32.5987	120.86	184.243	466.276	165.779	15.1864	148.67	246.513
	TAG 18:0/20:4/22:6	20.9832	33.5221	53.9247	16.1993	30.9091	17.7189	28.2799	81.8089	52.2011	32.5987	34.4239	26.6771	30.9401	40.8577	31.1967	37.5938	39.2668	26.3832	35.8612	49.4966	24.2185	10.9058	27.1167	28.3542	15.1889	9.69675	12.0654	24.4774	20.2771	27.141	21.4167	8.37279	31.1183	7.32669	13.366	15.4272	5.90398	31.0547	27.9919	55.406	12.8319	26.0188	20.0856	26.6874	27.3097	4.60471	21.4766	18.4202
	TAG 18:0/22:6/22:6	1.09699	10.1455	23.8443	5.57161	5.77757	1.52992	7.72111	29.0605	21.088	7.01824	3.58346	5.20596	17.453	15.3508	4.98296	3.72738	12.8525	11.3431	9.75355	10.6185	3.80948	1.354	10.4525	10.6118	2.38424	0.970856	3.28228	23.1944	9.80572	5.96257	2.08369	4.28506	22.2151	3.38737	1.63956	1.39653	1.86627	14.1824	15.8025	7.72345	2.33842	7.42553	10.7247	9.32923	7.35442	0.15963	8.21233	18.5471
	TAG 20:4/22:6/22:6	10.8953	31.9942	26.8919	70.6628	7.78919	14.1763	28.2342	31.2945	16.0055	12.906	17.3698	46.8074	18.0863	63.8597	10.7962	18.3605	14.8946	34.2574	34.8853	27.5571	17.5667	9.39266	20.1342	13.8098	8.69982	10.3073	35.0243	8.72403	72.2989	5.45668	6.81184	4.06448	18.9104	18.8877	2.87699	6.37987	2.43697	22.37	21.1867	26.3599	5.45302	7.40185	4.92986	78.2937	5.0469	2.6974	13.2998	9.61209
	TAG 16:1/16:1/16:0	1054.41	2364.72	2954.54	137.593	4351.89	3338.2	1901.16	1938.27	5860.33	1306.49	1929.97	727.931	6142.94	3518.3	3090.89	1561.33	4462.13	5502.17	2013.99	2701.28	5755.88	7655.57	4175.86	6049.65	4361.82	159.376	128.225	5171.6	97.5059	4069.33	4276.66	14411.3	3182.15	820.886	4083.39	2412.27	9585.09	2317.98	7168.85	1278.09	4369.89	3420.18	1555.3	73.2065	4262.6	3184.05	8867.01	6436.15
	TAG 16:1/16:1/18:2	1543.46	2952.99	2575.32	119.104	5478.62	2258.62	2169.23	2812.67	5493.97	2756.82	2658.13	1105.63	3042.31	2686.87	4704.19	2511.16	5058.28	2083.81	2153.4	4595.53	4669.5	3077.15	2816.33	3522.54	3358.83	211.573	145.152	3096.58	76.5915	6203.47	5106.75	5222.38	2655.85	423.022	6113.1	2723.99	2926.59	2971.48	5116.6	1478.14	4021.47	3772.61	1460.43	82.0297	3976.23	1246.94	5524.1	2525.22
	TAG 16:1/16:1/20:4	493.834	710.187	397.666	63.3639	703.951	381.787	501.782	622.498	994.846	603.52	473.455	252.832	397.298	461.829	706.268	411.384	720.69	202.953	322.087	673.028	534.281	386.276	314.583	471.594	311.544	99.4079	43.9709	397.327	19.8189	1227.15	995.381	436.632	455.669	51.1063	770.683	742.066	297.265	485.918	786.512	154.803	453.431	616.285	199.119	32.5201	289.932	115.163	703.759	237.88
	TAG 16:1/16:1/22:6	62.0841	282.925	158.985	28.0493	272.385	68.4395	192.362	168.188	345.216	138.859	81.7189	159.846	124.877	258.119	206.099	94.5591	296.706	162.342	212.223	331.363	116.509	145.291	158.118	231.64	114.796	6.20831	35.904	152.48	18.926	260.849	86.2681	169.764	133.888	43.7498	178.245	50.4977	102.11	225.578	234.916	106.655	61.1245	180.993	71.2935	30.3021	212.322	19.9918	272.338	139.228
	TAG 16:0/16:0/18:1	8191.28	20580.5	23242.6	3034.77	14399.7	22995.2	21713.5	17169.6	30225.4	10656.1	13033.9	6535.75	38116.3	19181	16038.4	9168.87	23169.5	24859.4	13076.3	12111.1	22318	37734.8	20238.7	26266.3	12119.6	4634.36	2447.1	30133.2	1356.76	21238	23562.6	58045	25874	9728.46	16415.3	22423.1	47824.5	14146	51516.1	9340.74	18191.2	21980.3	13592.7	1269.94	12368.9	22454.4	38838.4	28696.6
	TAG 16:0/16:0/18:0	405.148	894.001	933.402	292.642	603.273	768.44	800.037	944.944	1467.46	484.61	534.475	271.475	1456.48	644.335	471.395	287.944	805.584	541.851	483.514	661.808	567.563	916.6	526.719	1316.44	313.526	361.36	254.893	1150.38	236.866	854.644	898.193	1546.58	739.175	324.689	601.033	1085.34	1353.68	370.587	1481.23	448.771	505.802	862.784	868.434	217.43	640.065	486.361	977.525	831.833
	TAG 16:0/16:0/22:6	110.098	513.846	875.927	128.961	405.692	285.435	529.941	751.512	963.682	334.613	278.695	177.268	1151.38	541.282	351.954	187.97	552.833	643.115	366.366	396.728	336.602	608.513	421.441	628.418	177.434	80.3588	90.3401	778.999	128.441	468.425	303.266	856.182	838.054	245.711	348.528	260.005	735.161	391.57	1712.51	387.368	182.342	618.691	428.263	89.2578	399.948	212.66	865.746	692.579
	TAG 18:2/18:2/18:1	18836	34845.4	22584.1	15414.6	18425	20055.9	33249	24461.6	32564	23890.3	17888.2	14022.5	36198.4	29419.8	21211.9	16980.6	24566.8	7483.09	15987.6	27916	18133.7	30004.6	8355.65	31492.4	11990.3	23434.2	9017.78	20565.9	2097.59	36837.8	38843.5	21623.2	25813.9	9557.53	24561.5	33953.5	33927.4	9440.69	38102.7	9918.87	17193.2	24884.5	9950.23	5105.44	9755.33	12994	32262.5	14830.2
	TAG 18:1/18:1/18:0	1686.19	5435.93	8812.09	887.833	3812.31	3974.99	4222.59	7010.9	11077.5	3040.62	5313.25	1396.01	12417.4	4973.55	4258.41	4291.47	9239.53	4389.96	3831.5	4725.47	9040.07	6286.16	6398.37	12601.6	2763.11	1772.04	634.784	14667.4	307.58	6519.85	7844.86	15171.4	9546.05	1942.15	5190.82	6105.46	11835.7	4479.52	11469.8	2349.7	9153.75	8407.97	5385.86	445.704	3527.59	4983.08	8889.83	11735.7
	TAG 18:1/18:1/22:6	228.337	815.817	1942.13	612.74	811.283	265.694	579.617	2182.29	1711.75	722.29	851.705	469.784	1457.59	967.921	890.365	1199.77	1981.18	1086.11	1446.71	2316.46	858.035	384.444	1445.66	2101.53	917.031	386.011	545.079	2560.67	620.798	1097.67	551.261	682.984	1892.91	765.679	829.959	332.23	468.247	1580.14	1444.05	1993.51	675.047	1448.8	1568.24	693.632	1819.35	257.87	904.173	2043.44
	TAG 18:0/18:0/20:4	11.1785	12.6374	15.727	1.80659	8.57716	15.422	10.7371	22.7661	17.7021	9.23139	19.405	3.35695	14.3312	9.78486	6.55373	6.65829	17.881	6.5556	7.52903	9.46093	14.3211	6.66401	9.00128	15.1461	5.05571	5.52996	2.16712	7.98849	0.765403	8.54128	20.5395	8.78253	9.56184	0.844765	7.71768	21.7667	9.13537	4.32711	7.13768	7.54952	6.50706	11.3575	8.16992	1.77446	7.75069	5.02782	10.6707	6.45307
	TAG 18:0/18:0/22:6	0.917824	3.69627	8.16502	1.0411	2.60305	1.83176	1.76205	9.94636	10.9472	2.21228	3.58244	0.67386	11.1551	3.23136	1.63992	1.57538	3.95634	2.31359	3.48786	4.41176	1.8506	1.97176	3.21293	9.69798	1.23875	1.04802	0.455022	8.90089	0.503262	4.51007	2.70473	2.66423	7.08898	0.909261	2.57412	2.56317	3.26061	2.30939	4.80771	2.87059	1.04497	4.81201	7.80016	0.508055	5.23523	1.29855	3.20157	5.92124
	TAG 20:4/20:4/22:6	14.2636	9.81863	4.76857	11.4552	1.89886	15.4632	16.5279	5.80786	2.98584	2.60773	13.0105	12.7874	3.28543	9.17584	2.97013	9.89089	3.66591	4.46602	4.5457	3.69123	10.476	3.55459	3.28563	1.59039	1.99951	8.81454	5.86265	0.74627	6.30084	1.01304	6.14882	0.999283	1.67618	1.74291	0.741055	5.78664	0.863578	1.79452	3.2083	5.94706	1.92957	1.70923	0.219604	8.45897	0.750429	1.73355	1.78947	0.775516
	TAG 16:1/16:1/16:1	158.13	395.506	473.472	23.2658	906.815	416.431	240.395	364.004	1091.12	264.614	345.303	116.33	741.764	483.971	582.476	284.955	785.697	563.35	327.9	732.502	892.508	862.504	621.692	1000.26	887.99	29.3557	19.0372	707.73	12.8977	832.259	807.623	1630.02	439.024	85.5799	831.678	418.402	881.394	408.029	869.476	197.03	748.63	586.962	237.078	10.2946	958.181	269.434	1229.11	854.678
	TAG 16:0/16:0/16:0	836.139	2010.84	1852.74	700.423	1514.11	1843.7	1674.4	1895.21	2563.49	1141.63	1061.05	717.251	3086.93	1393.13	1412.71	644.91	1601.98	1603.56	1132.15	1524.7	1153.85	2728.92	1358.24	2041.69	1001.01	749.012	666.09	2181.57	488.333	2118.93	1678.94	3578.3	1632.77	925.983	1353.4	1719.71	2902.46	1103.46	3756.3	1418.48	1161.66	1714.87	1824.68	377.709	1502.5	1227.61	2464.74	1825.3
	TAG 18:2/18:2/18:2	8498.97	21030.5	12188.9	8845.12	8012.05	9614.77	17073.9	9891.82	20413	9614.65	6474.92	7367.74	26973.5	17449.1	7707.43	3481.39	11333.5	3345.06	7762.63	10778.5	6522.76	22117.2	2945.55	18759	4073.67	11526.2	4803.29	12372.9	659.978	18001.2	19547.8	13588.5	14267.9	5185.73	9702.4	19226.9	22320.2	2579.47	24053.7	1724.61	7169.33	11676.3	3138.05	2152.59	2256.91	5741.9	20798.6	8612.09
	TAG 18:1/18:1/18:1	5461.06	14846.2	30317.5	4158.17	15252.3	10437.2	11377.2	28494.6	30258.2	13029.7	25355.8	6213.19	30991.5	13640.1	17592.5	31989	41459.9	13400.6	18443.9	27239.8	33084.9	13652.1	30091.6	40342.8	15922.4	9709.22	4129.96	50011.8	2117.62	22384	23870.6	29853.9	28335.8	10608.1	21459.1	14342.2	21698.3	26698.9	25880	18655.2	44499.3	31604.5	30556.4	2867.76	28959.6	16942.8	23048.6	42943.7
	TAG 18:0/18:0/18:0	22.5468	67.4375	32.5077	18.9682	28.2564	26.7443	28.0544	39.1311	54.9089	31.1564	25.0772	22.1129	43.6435	39.5416	18.9965	19.224	47.7812	32.4198	29.8057	28.3186	21.2459	26.0338	21.9733	46.5808	17.323	17.2861	18.7827	33.6657	26.9388	29.5614	40.9792	32.1588	21.6267	15.9072	26.0065	29.1029	33.9782	35.3832	49.258	24.7077	31.0847	39.6647	26.7245	15.2424	24.4603	20.6094	26.0059	28.2956
	TAG 22:6/22:6/22:6	1.80329	14.0532	24.5755	55.8808	5.85439	1.60743	8.74941	30.5342	19.5293	6.05679	3.33325	20.7494	16.8932	59.0323	6.51583	5.41904	13.123	49.7415	32.4649	26.7163	3.18128	5.85924	24.9235	16.3844	5.84618	1.76704	28.6636	19.9024	82.1021	6.55009	1.3284	3.11622	33.1742	26.7179	3.42192	1.13676	2.46865	58.0601	26.2139	23.5576	1.51825	7.02976	13.6761	99.6454	6.70588	0.987777	12.4923	21.7475
[truncated: 2 more columns]

## Sheet: d Plasma_and_Brain_M
Lipids	WT_Plasma	WT_Plasma	WT_Plasma	WT_Plasma	WT_Plasma	HET_Plasma	HET_Plasma	HET_Plasma	HET_Plasma	HET_Plasma	WT_Brain	WT_Brain	WT_Brain	HET_Brain	HET_Brain	HET_Brain	HET_Brain
AC 14:0	84.3307	87.1173	71.3586	43.7832	242.883	40.7596	56.0034	292.835	145.782	40.5392	1.19008	0.842897	1.28844	1.01242	1.14834	1.09611	0.995226
AC 16:0	347.136	334.352	277.291	192.882	347.827	206.101	258.389	592.782	417.039	244.513	4.18129	3.62629	4.22809	4.94959	3.47814	3.20817	3.09975
AC 18:0	62.6801	56.1258	65.7533	42.8499	41.3244	53.9053	51.0636	76.3542	52.7238	43.3153	1.45819	1.79749	1.87754	2.83701	1.54322	1.47059	1.29708
PC(O) 16:0/16:0	1989.92	2023.77	2136.24	2147.64	1566.58	2091.98	2628.65	1820.55	1643.6	1503.91	58.3081	42.5737	67.8831	61.1449	57.4334	52.2697	59.8689
PC(O) 16:0/18:1	890.727	976.254	990.045	1007.13	801.767	1432.78	1456.61	920.066	839.613	876.49	25.1053	28.4645	24.1759	27.2086	27.8567	31.3736	32.8954
PC(O) 16:0/20:4	1373.77	1956.56	2127.69	2383.8	2146.09	1417.18	1973.16	2259.79	1039.14	1636.03	3.7737	4.1668	2.6683	3.45494	4.29405	5.41066	3.64381
PC(O) 18:1/16:0	3745.73	3948.94	4759.9	4490.43	3326.15	4058.19	4739.52	4263.42	3034.65	4190.81	100.466	92.6674	133.78	108.401	98.6725	104.258	113.652
PC(O) 18:1/18:2	951.14	888.868	1073.71	1300.78	878.421	1560.77	1728.81	1190.41	1114.52	1189.04	2.69212	0.144919	0.0728458	1.82709	2.22	0.756846	1.76732
PC(O) 18:1/18:1	377.791	281.61	354.263	434.713	184.951	363.089	544.502	372.191	243.939	379.518	64.4337	47.995	59.0221	41.3675	39.926	50.8961	53.1672
PC(O) 18:1/20:4	1472.94	1429.17	1802.74	2237.87	1507.35	1435.36	1515.48	2472.62	1205.06	1160.65	168.724	84.2726	110.018	82.9583	91.5982	111.781	96.0748
PC(O) 18:1/22:6	123.809	17.7172	40.0415	20.4461	40.7326	11.2735	144.351	60.8765	65.9276	28.832	81.9411	46.7067	54.0389	56.0127	63.2186	62.574	54.1608
PC(O) 18:0/16:0	147.494	241.963	171.342	206.433	112.462	202.532	279.653	188.264	120.186	386.223	63.8649	57.4906	62.5607	43.1512	45.7726	42.5889	51.0528
PC(O) 18:0/18:1	455.382	337.601	320.985	263.473	274.706	322.227	404.657	548.338	354.185	292.603	22.3759	23.1383	16.9441	13.2708	12.2012	10.0229	15.3536
PE(P) 16:0/18:2	310.524	155.045	256.985	221.151	207.767	288.48	400.443	210.437	177.827	297.316	5.23481	5.12245	4.46369	8.64404	4.7821	6.29147	6.12055
PE(P) 16:0/18:1	134.718	71.544	126.158	108.854	78.3865	127.678	149.808	69.1039	70.0729	152.505	401.843	412.906	336.633	471.275	372.352	376.86	403.193
PE(P) 16:0/20:4	744.783	659.867	755.57	709.736	674.131	512.236	672.967	596.339	344.155	524.786	176.109	161.196	157.89	199.7	175.221	196.198	184.009
PE(P) 16:0/22:6	282.492	200.54	260.534	243.115	193.016	295.149	359.488	180.99	195.727	214.029	185.158	164.477	180.203	263.135	238.639	246.843	235.911
PE(P) 16:0/22:5n-3	126.617	64.7416	143.523	127.702	70.7419	117.894	110.642	59.2936	82.6948	131.904	10.0138	7.8383	8.84567	17.2843	14.6958	9.75758	11.6333
PE(P) 18:1/18:2	439.456	215.072	387.849	281.812	212.397	293.915	486.134	309.664	192.991	351.448	9.29777	13.6438	10.2227	16.8471	14.4136	14.9755	17.7088
PE(P) 18:1/18:1	146.274	55.2561	116.94	83.8085	53.0799	114.127	150.383	106.937	44.3613	128.479	809.777	865.45	752.368	993.579	897.133	956.71	973.609
PE(P) 18:1/20:4	433.517	326.072	637.01	514.743	280.648	247.231	324.588	422.153	225.313	286.661	230.179	255.375	209.599	284.663	290.535	328.34	302.089
PE(P) 18:1/22:6	121.798	46.037	74.6565	78.2491	66.6043	70.1392	127.686	79.7948	38.4388	88.9575	84.785	88.7464	85.6153	127.352	128.046	136.843	133.242
PE(P) 18:1/22:5n-3	24.542	17.7044	27.9264	24.1407	11.5269	27.5216	8.08713	5.13789	6.68783	11.3938	9.1033	9.28042	8.34479	15.0402	15.7827	9.58185	14.1736
PE(P) 18:0/16:0	21.872	11.1438	17.9984	4.26427	7.17112	20.5957	26.7765	5.46051	4.85863	7.18455	70.317	68.3042	68.3249	65.2434	62.1772	63.963	67.5876
PE(P) 18:0/18:2	324.867	235.238	295.808	307.59	223.819	315.87	463.106	259.952	204.958	398.398	11.1052	11.9578	8.01725	15.1073	12.9974	9.70845	12.458
PE(P) 18:0/18:1	72.1856	56.3238	69.8708	82.6706	68.5386	99.6926	95.1236	65.6316	67.3214	124.307	1045.91	1060.18	930.772	1008.81	975.714	905.232	978.248
PE(P) 18:0/20:5	36.1766	11.2618	33.1283	43.7164	31.8807	63.2158	64.1092	21.8003	6.00534	55.3726	3.58883	3.92223	2.83001	7.68341	6.20031	3.93926	8.70074
PE(P) 18:0/20:4	711.836	645.37	878.424	813.635	585.056	482.571	706.932	813.014	382.787	772.659	324.056	356.526	322.946	417.435	376.832	442.596	421.828
PE(P) 18:0/20:3n-3/6	15.832	1.67203	8.41352	7.50162	1.02325	18.1152	13.5688	16.4005	3.68989	21.089	38.8286	42.4197	31.5706	85.6295	77.6285	39.469	74.555
PE(P) 18:0/22:6	289.839	205.343	313.484	282.748	144.784	279.823	322.727	221.223	172.272	273.67	309.534	324.719	325.901	456.046	423.159	478.048	478.104
PE(P) 18:0/22:5n-3	109.065	70.0648	74.38	73.5738	49.309	92.0776	90.8767	52.3789	31.6558	107.077	15.763	14.4973	14.3274	26.9694	22.8405	15.3307	23.9085
BMP 20:4/22:6	81.7739	29.4087	31.7587	145.595	0	25.7899	125.531	30.8615	47.7081	0	13.485	16.1565	9.15027	9.94971	9.78342	16.2476	7.85942
BMP 22:6/22:6	818.921	296.11	405.408	356.3	951.141	503.013	171.418	157.447	444.378	168.976	120.009	123.338	117.618	76.3823	122.618	149.299	115.066
Cer 18:1/16:0	83.8957	70.0994	76.3672	65.2579	56.8647	99.7023	92.5286	76.6776	70.8957	105.908	1.90366	1.4223	2.33114	1.76604	1.45956	1.47368	1.84619
Cer 18:1/18:0	21.6715	17.7063	26.5702	14.6088	13.1952	18.2589	33.078	20.8461	22.0685	18.5207	116.78	96.894	113.121	104.499	99.5189	107.347	117.428
Cer 18:1/20:0	111.25	79.8462	86.7497	44.5302	28.9676	70.3197	84.4156	44.5914	54.9499	72.5598	6.04128	4.97806	6.33016	5.39221	5.34229	5.89557	5.92092
Cer 18:1/22:0	1374.16	1059.37	1409.39	683.635	280.261	1200.02	1077.39	571.845	449.817	1183.11	1.30648	1.261	1.42978	1.25778	1.20314	1.2424	1.3121
Cer 18:1/23:0	321.808	360.682	323.996	236.85	153.648	317.133	375.307	257.263	213.728	280.834	0.765433	0.612135	0.569515	0.721611	0.72704	0.611102	0.711258
Cer 18:1/24:0	1406.18	1288.86	1299.91	911.322	390.792	1306.09	1060.93	590.312	484.134	1283.68	0.725526	0.711997	0.746569	0.707124	0.664447	0.6271	0.657025
Cer 18:2/16:0	3.67444	4.29693	2.72388	1.5135	0.966589	2.24285	3.45793	0.95811	3.25727	2.00598	0.193266	0.157049	0.187627	0.158659	0.20495	0.12933	0.166799
Cer 18:2/24:0	130.185	100.183	112.686	78.419	37.0201	108.758	95.3101	46.2675	63.1869	116.753	0.0460172	0.0670329	0.0682383	0.0699827	0.0560578	0.0636487	0.0572432
DAG 16:1/16:0	863.546	282.615	910.791	507.843	497.807	547.292	622.667	362.076	865.708	1184.45	10.4767	9.15053	8.65362	9.29656	9.90403	13.0881	10.9363
DAG 16:1/18:1	5630.28	2216.92	5779.91	6012.5	4263.82	4481.14	5696.57	4958.31	8086.53	14234.4	12.2808	12.058	11.7945	11.9122	14.7555	11.5459	15.8637
DAG 16:0/18:2	10836	11920.7	14537.8	10012.5	5935.93	12705.1	13319.6	10433.7	7639.76	14655.1	21.5476	24.9825	23.0208	24.1551	20.9315	23.0601	21.2423
DAG 16:0/18:1	4833.22	3946.6	6118.3	4516.67	2828.32	4899.84	5549.13	4306.83	4449.85	7779.71	161.221	211.772	179.98	212.895	220.88	218.318	202.037
DAG 16:0/18:0	709.452	719.302	539.79	653.116	518.52	678.547	707.33	840.101	568.368	780.963	23.7929	30.6672	28.0275	34.3436	28.5666	29.9943	32.6327
DAG 16:0/20:4	118.862	87.889	174.738	103.39	73.7779	44.5316	39.7095	161.575	145.756	256.417	52.7813	59.9375	64.6775	61.4233	66.3424	61.2415	54.462
DAG 16:0/22:6	183.523	123.516	236.779	386.464	194.106	260.1	242.135	521.791	436.762	453.509	41.7575	52.3867	53.9583	59.1778	64.7162	51.4925	45.93
DAG 18:2/18:1	31528.8	36491.7	47086.9	43294.1	15241.3	47326.1	40250.3	30804.7	23352.3	53698.3	33.7121	35.2626	36.8444	37.4268	39.9243	45.5336	41.1816
DAG 18:2/18:0	1378.41	1665.16	1403.08	1732.85	842.144	1972.36	1721.65	1629.32	1376.3	2469.77	12.481	23.6504	12.6572	20.8336	19.4806	20.6872	29.4908
DAG 18:1/18:0	429.78	575.895	542.119	468.703	181.517	385.066	375.674	375.324	435.227	619.699	45.6058	89.3993	44.6781	61.2971	63.3112	86.7641	109.963
DAG 18:1/20:4	588.297	625.485	1071.12	820.546	779.417	550.477	459.397	1697.51	542.823	763.093	20.1073	28.2445	26.6169	31.4616	30.9104	30.1287	28.9753
DAG 18:1/22:6	1361.29	888.591	1734.93	2979.45	897.41	1129.06	925.443	4562.68	2473.86	3682.7	6.85315	8.0043	8.70759	8.82521	8.29014	7.66453	6.05472
DAG 18:0/20:4	179.598	92.2436	171.424	165.429	116.735	118.265	160.425	416.896	209.692	665.587	224.361	228.328	254.021	249.169	251.999	229.213	202.611
DAG 20:4/22:6	31.9757	38.7257	64.6411	27.6641	41.8467	11.8043	20.2414	153.396	34.3188	63.6008	6.80009	7.81895	12.159	5.85446	7.06569	8.20287	5.82783
DAG 16:0/16:0	102.555	80.9745	97.831	93.4526	83.8502	70.873	77.2648	104.31	106.981	105.736	66.1752	67.1637	56.7337	67.6361	59.973	75.9957	67.2868
DAG 18:2/18:2	1867.12	2595.37	2419.22	2252.86	717.982	2245.65	1657.75	920.722	870.583	1964.66	24.3467	27.8821	18.5426	26.6884	25.8041	29.0914	29.3995
DAG 18:1/18:1	3914.49	3060.35	5031.58	4886.45	2120.07	3260.21	3643.62	2533.63	4197.89	8321.6	91.6101	159.161	94.7797	139.471	114.998	137.981	169.028
DAG 18:0/18:0	230.998	182.373	144.267	156.4	141.79	201.522	186.149	161.461	179.638	231.359	19.62	43.943	24.4381	24.9044	29.0129	16.5515	23.1201
DAG 20:4/20:4	3.28772	8.868	9.87851	7.31345	6.3962	0	3.7793	8.18149	7.01406	7.11254	2.61451	2.4402	3.13876	4.27446	1.68314	1.09679	1.99947
DAG 22:6/22:6	38.6064	30.764	39.917	100.034	14.9177	14.7577	17.5022	92.9133	62.0423	84.944	14.3538	13.0818	16.1516	17.9482	14.6733	16.4492	14.8447
HexCer 18:1/16:0	136.646	213.519	142.837	193.043	196	179.292	191.262	277.289	231.448	174.23	4.94598	4.04206	5.48373	4.36441	3.75554	4.50956	4.31608
HexCer 18:1/18:0	24.2403	28.4383	38.8928	28.2465	18.5818	22.724	30.835	27.4887	32.1879	25.4234	183.152	200.396	189.567	196.994	183.156	166.424	159.37
HexCer 18:1/20:0	81.8	89.1175	107.732	93.3561	48.5046	80.6734	129.103	62.8921	92.3218	80.0949	32.5557	33.8628	28.7722	31.962	27.2871	25.2344	24.2871
HexCer 18:1/22:0	740.306	805.029	1006.8	778.506	358.353	740.658	735.471	522.967	512.247	715.873	211.991	222.727	196.926	213.539	185.872	165.535	151.378
HexCer 18:1/24:1	694.962	724.663	762.27	960.787	741.156	928.167	1066.24	1095.66	936.822	957.072	1996.6	2144.77	2011.83	1802.94	1831.77	1733.31	1496.01
HexCer 18:1/24:0	344.67	396.92	446.943	345.406	234.954	351.016	335.305	325.073	253.152	400.189	480.334	482.325	437.182	480.861	442.927	350.511	321.958
HexCer(OH) 18:1/16:0	15.3257	20.6671	14.3582	20.6986	18.5326	25.3963	27.7983	26.0287	37.179	46.0797	0.71149	0.0990995	0.549325	0.656724	0.119048	0.0999339	0.189862
HexCer(OH) 18:1/22:0	6.90581	6.20523	6.95586	4.94652	2.81013	3.41885	6.74532	4.95069	2.29403	4.50297	1068.17	1330.63	1318.73	752.794	1083.91	1281.71	1082.04
HexCer(OH) 18:1/24:1	18.1846	22.4296	20.635	25.3142	12.875	22.6989	27.4622	21.6699	9.74156	16.514	728.254	802.776	753.503	575.71	738.83	785.986	719.039
HexCer(OH) 18:1/24:0	1.44676	4.04702	3.96606	2.15526	6.48024	4.81739	10.3369	4.44564	8.11564	5.36155	797.849	306.955	962.607	462.49	370.425	1432.53	761.823
LacCer 18:1/16:0	19.7029	16.6124	22.1546	26.3122	20.4287	23.8339	24.7143	15.8332	10.6114	17.1112	0.449138	0.410868	0.67849	0.551331	0.406791	0.364797	0.423027
LacCer 18:1/22:0	3.74768	7.16684	2.88147	6.08766	2.31679	6.18782	7.75996	3.11536	2.64975	15.9362	0.698592	0.690003	0.814243	0.498423	0.418159	0.596011	0.536849
LacCer 18:1/24:1	17.8377	12.7024	16.7091	21.34	12.9701	10.908	30.7318	12.8191	10.784	15.8293	0.801282	0.62337	0.629144	0.699325	0.42573	0.820235	0.608281
LPA 16:0	5.4406	3.5462	9.15277	4.37612	3.15998	3.24991	7.07819	5.4004	2.50451	5.80585	0.318969	0.216184	0.267362	0.255369	0.393071	0.262373	0.254854
LPA 18:2	28.8346	23.1702	22.7024	30.2086	42.3162	30.3611	27.9983	32.8233	29.7377	31.0558	0.00998452	0.00909531	0.00654376	0.0165748	0.0111435	0.0062743	0.0106612
LPA 18:1	5.35655	4.0337	5.96679	4.51432	4.7304	5.34755	4.41335	4.81047	4.86983	6.6988	0.345169	0.355291	0.370721	0.4187	0.397628	0.38779	0.322784
LPA 18:0	16.9155	4.93041	24.6373	4.08181	9.36175	9.76294	17.0243	11.9322	7.18536	17.408	0.440323	0.394283	0.377139	0.36855	0.823244	0.444096	0.460089
LPA 20:4	6.3834	5.6901	4.26903	8.53355	8.51805	4.38872	4.75748	10.6807	4.34825	6.06159	0.0446347	0.0491313	0.0689903	0.0584455	0.0696707	0.0740441	0.0390472
LPA 20:2	8.12922	7.99384	7.6502	31.2752	13.5497	10.0275	11.9347	6.83781	8.53083	9.50417	0.107694	0.261607	0.209394	0.214052	0.226806	0.180439	0.145054
LPA 22:6	6.60909	7.5169	5.31696	10.6401	5.87714	5.43703	4.20849	6.51663	4.26141	4.73972	0.0189355	0.01168	0.0229788	0.0141913	0.0258441	0.0116498	0.00985445
LPC 14:0	564.198	550.218	520.146	637.803	781.516	482.513	754.669	916.133	772.498	617.211	0.279469	0.160914	0.386982	0.181152	0.188577	0.185893	0.169803
LPC 16:1	8575.12	6697.34	7447.91	8824.18	9498.48	6987.14	9712.21	10794.8	11011.7	9034.83	1.77094	1.17548	2.34038	1.13193	1.30016	1.34067	1.08707
LPC 16:0	153024	160421	157546	155230	127598	177101	167384	170776	137928	149494	72.2644	55.0299	70.4397	62.3575	59.3017	56.3638	50.8533
LPC 18:2	133884	141563	138550	138883	131580	165131	162630	161715	143185	128776	1.95617	1.10703	5.42376	2.0607	1.46618	1.19229	0.81926
LPC 18:1	66946.6	52003.4	62424.8	70084.4	64440.1	63973	72421.2	89055.2	87945.1	70232.2	45.1768	38.1515	60.0102	37.2404	40.6564	35.1035	29.393
LPC 18:0	74190	75870.4	72983.6	74569.6	43826.1	82048.4	73767.2	67445.7	63942.1	63611.4	34.3719	26.9161	39.0559	33.4385	27.812	28.5023	28.6217
LPC 20:5	4075.56	3118.07	3209.87	3461.89	3303.16	3504.74	4069.8	4621.71	4043.4	3512.14	0.506651	0.0526326	0.753963	0.0820959	0.0708642	0.0438554	0.0370654
LPC 20:4	24714.9	31197.8	30285.3	36313.5	28341.8	16374.8	21700.5	65192	22406.4	14660.3	12.1122	10.191	11.7441	8.54085	9.8208	9.77181	6.91676
LPC 20:3	10701.7	9469.35	11342.3	14276.6	9750.98	11184.6	15034.5	15888.3	15911.1	12630.8	0.692549	0.531154	1.04752	0.960014	1.12557	0.392912	0.639125
LPC 20:2	1318.63	1323.41	1394.07	1919	1400.31	2086.77	2521.57	2031.25	2511.97	2034.49	0.184726	0.150089	0.423659	0.282811	0.198886	0.173237	0.145302
LPC 20:1	2514.24	2298.65	2518.54	3166.21	3001.81	3119.62	3777.11	3595.16	3951.76	3030.48	1.677	1.644	1.97051	1.58163	1.66877	1.79617	1.6447
LPC 20:0	2291.66	2361.74	2467.96	2315.96	1562.36	2559.23	2188.75	1936.82	1666.69	2246.85	0.966607	0.947352	0.923121	0.924511	0.875838	0.769088	0.785736
LPC 22:6	22937.2	32153.1	28874.2	32898.8	22335.6	25530	30755	42593.3	24152.8	22513.1	8.91294	8.2335	8.74526	7.04588	8.83616	7.64327	5.44428
LPC 22:5n-3	2053.68	2068.13	2135.9	2109.32	1016.43	1893.08	1998.52	1692.7	1102.37	1876.5	0.465655	0.132831	1.9134	0.218538	0.136716	0.104626	0.0929063
LPC 22:5n-6	80.3681	79.8427	112.473	155.302	189.159	67.8056	79.6195	407.654	128.469	73.9792	0.063212	0.0503347	0.198553	0.0325786	0.0465	0.0333601	0.0353062
LPC 22:4	159.796	223.319	233.469	288.757	227.867	134.406	165.274	383.533	175.456	162.631	0.623186	0.503583	0.594882	0.469242	0.550357	0.520303	0.409012
LPC 22:1	572.981	590.785	646.705	733.904	790.015	713.678	687.32	882.944	667.326	666.18	0.258029	0.294825	0.351938	0.298594	0.271783	0.267032	0.254118
LPC 22:0	360.768	387.692	400.751	427.918	323.648	456.478	465.2	441.873	325.985	515.175	0.678134	0.707299	0.629078	0.779493	0.625478	0.504954	0.530131
LPC 24:1	325.693	337.685	353.535	406.838	412.6	420.375	384.228	471.555	347.541	411.93	0.374691	0.35558	0.394732	0.380717	0.418812	0.250794	0.325259
LPC 24:0	533.232	559.939	570.323	647.987	526.145	623.47	672.813	682.973	498.225	694.791	1.25517	1.41886	1.26694	1.43985	1.35696	1.08265	0.928138
LPE 16:1	223.627	136.032	170.702	192.896	188.396	142.611	152.627	215.215	221.446	202.999	0.317107	0.226908	0.107484	0.124551	0.155163	0.250507	0.109072
LPE 16:0	3820.64	3386.68	3618.97	3857.03	2490.18	3875.58	3396.17	4399.62	2946.73	3936.91	5.88385	4.64783	5.28319	3.99845	5.72799	4.64053	3.59255
LPE 18:2	5524.53	6079.94	5998.46	6222.61	5131.32	6904.03	6106.31	5066.6	3889.55	4363.44	0.660052	0.89398	1.28068	0.628816	0.565883	0.59406	0.377743
LPE 18:1	1765.8	1734.68	1796.16	2248.03	2010.59	2031.38	1898.36	2709.55	1969.83	1976.41	16.5198	16.2754	17.6439	14.022	19.6782	13.5179	9.87316
LPE 18:0	3712.99	2930.14	2985.11	2929.54	1872.06	3416.23	2675.42	2867.24	2159.14	2716.97	22.323	16.3625	22.3985	18.2747	19.3507	18.7585	16.4209
LPE 20:4	2699.64	3539.18	3789.3	3669.28	2132.54	2057.69	1950.2	3003.99	1507.12	1883.02	9.02499	8.88013	9.49847	6.16773	7.97133	6.55661	3.96163
LPE 20:3	395.081	393.333	369.485	455.565	242.624	517.71	435.485	309.193	358.571	403.412	0.624731	0.446518	0.6885	1.12181	1.2257	0.420753	0.512607
LPE 20:1	211.425	217.547	220.072	260.871	236.983	281.009	232.281	213.035	178.116	222.27	2.58035	2.58845	2.99034	2.81199	3.02462	2.72549	1.96027
LPE 20:0	69.5116	59.8894	47.0483	49.5396	30.7463	61.4387	52.0107	45.054	33.5257	73.4083	0.407411	0.459752	0.36172	0.469879	0.484293	0.451778	0.443493
LPE 22:6	6782.72	9652.4	11060.1	8723.59	4300.54	6133.93	5433.4	6442.85	3948.68	4829.78	30.0541	32.975	30.9629	22.5362	32.2596	22.7417	15.5819
LPE 22:5n-3	330.802	443.413	539.805	410.048	143.171	266.211	220.451	192.236	111.946	281.77	1.19007	0.362368	1.5556	0.384093	0.285742	0.168984	0.157387
LPE 22:5n-6	20.9215	44.2716	55.9647	44.1461	37.6337	11.8719	16.4932	42.4222	16.5629	14.439	0.206828	0.310813	0.192352	0.111569	0.24255	0.107963	0.0761895
LPE 22:4	39.5123	121.904	126.94	104.916	44.5608	11.138	22.4291	65.2589	16.4764	25.8094	2.9817	3.0607	3.21769	2.65726	3.29727	2.77951	1.82308
LPG 16:0	13.2992	10.2066	11.9249	6.13395	21.6733	8.26231	15.3163	13.0247	7.76964	3.92579	0.651402	0.404551	0.495049	0.451882	0.530193	0.438483	0.362161
LPG 18:2	48.7379	55.2709	44.0848	28.5097	36.0961	54.7926	69.6706	68.6702	25.7421	22.0417	0.098967	0.0608239	0.0666906	0.103182	0.125013	0.0675101	0.089102
LPG 18:1	27.379	20.7858	33.161	23.5202	35.6182	24.3088	32.588	53.6897	22.4933	16.351	1.62376	1.51931	1.37959	1.49309	1.71703	1.41058	1.45828
LPG 20:4	1.30514	4.21981	3.57115	0.272271	2.24301	0.105855	0.753729	6.04439	0	1.22622	0.343855	0.222637	0.350124	0.301399	0.409021	0.308579	0.245929
LPG 22:6	5.13136	8.04595	3.1858	2.76447	12.4396	3.27513	2.3945	23.7749	6.07717	5.90636	0.188193	0.19803	0.2002	0.179963	0.142564	0.178024	0.171561
LPI 16:0	269.284	88.3426	432.515	170.73	110.512	517.999	195.765	88.9113	100.391	494.475	6.76623	5.57786	4.93016	4.73361	5.0378	3.09404	3.23108
LPI 18:1	149.651	105.595	256.912	180.233	146.383	208.241	286.25	148.637	129.597	444.689	6.36328	5.79624	5.23914	4.92432	6.26008	5.19044	3.82374
LPI 18:0	1529.77	748.369	2499.58	532.19	789.992	2415.69	1437.16	1046.83	953.31	3049.66	64.5619	47.0722	46.0816	35.6724	50.0103	33.4532	28.5034
LPI 20:4	383.008	461.724	422.081	363.095	301.578	767.169	402.346	525.421	412.488	292.797	9.12477	9.17181	7.61712	6.51045	7.21593	7.9398	3.18284
LPS 18:0	30.0045	25.1446	20.2432	19.1148	40.3396	22.7157	106.087	32.5146	17.2117	239.13	8.73142	6.89441	7.87006	7.49155	9.26918	8.39532	8.44607
LPS 20:4	2.2852	10.2821	36.0771	9.11765	11.9981	11.5018	5.55427	16.5395	12.2906	7.18974	0.289111	0.276822	0.196521	0.225025	0.308377	0.285804	0.243908
LPS 22:6	26.6353	42.696	50.7552	34.2627	21.3534	23.2463	38.9995	44.1913	36.4867	22.9243	14.5017	14.0864	13.4853	10.2299	15.7823	10.7886	8.37998
NAE 16:0	29.6998	32.2669	33.5765	26.6607	26.8649	31.0902	27.4178	32.0277	26.1475	26.3633	0.574452	0.515725	0.483314	0.511855	0.545477	0.387954	0.459064
NAE 18:1	11.9337	10.1922	11.2124	11.8971	13.4134	10.8644	13.4512	15.6744	9.7686	8.22077	0.347129	0.419595	0.386564	0.395127	0.377545	0.353487	0.32832
NAE 18:0	21.3793	18.6505	20.3845	17.6928	18.6657	18.872	18.2101	23.5111	18.9198	16.4462	0.289734	0.263508	0.233286	0.248956	0.199917	0.162586	0.267631
NAE 20:0	10.0785	9.83404	11.4143	10.3293	9.10696	8.65611	7.06028	10.4134	7.99624	9.58745	0.058041	0.0846667	0.0437546	0.0613236	0.0621619	0.0522443	0.0699644
NAE 22:0	7.44343	6.66984	8.16426	6.8857	7.05079	6.34574	4.87842	7.33376	5.64	6.28782	0.0459878	0.124182	0.0640553	0.0759583	0.0994344	0.044779	0.0566447
NAE 24:0	3.97515	3.32822	4.23097	3.09329	3.50974	2.71092	2.46371	3.43752	3.15661	3.29314	0.0541552	0.0778733	0.0556738	0.0839522	0.0440629	0.0837956	0.0251789
PC 16:0/14:0	242.924	98.7555	365.289	272.946	321.731	258.537	338.26	125.803	311.296	240.533	41.4196	34.1507	44.1035	42.846	51.0479	37.454	41.703
PC 16:0/16:1	8678.2	4607.92	6195.14	5770.61	5841.41	7827.75	8127.93	5069.03	7280.09	11766.5	226.095	181.822	234.03	205.471	226.084	220.844	226.043
PC 16:0/18:2	294069	342706	303888	272347	219291	357335	363741	248624	224751	312614	143.417	119.278	172.759	203.268	179.096	126.69	183.651
PC 16:0/18:1	158599	147271	153999	142924	107848	167946	173818	141141	147034	184856	3938.14	3545.51	3971.19	3879.2	3871.02	3659.33	3981.49
PC 16:0/18:0	2865.93	3227.4	3516.86	2575.94	1919.8	3011.38	3409.29	2517.48	2044.62	2330.27	355.146	301.881	384.402	332.857	310.73	330.539	362.264
PC 16:0/20:5	8354.28	5949.12	7049.23	7206.93	5248.14	8154.75	8723.3	6369.91	6581.67	11093.4	7.07847	0.262171	2.87812	1.59889	2.47522	0.656796	2.80676
PC 16:0/20:4	41027.5	50733.3	46741.9	51430.4	36213.4	37029.2	44730.5	58092.6	32036.5	37588.6	447.213	386.615	434.152	426.147	496.79	448.456	453.796
PC 16:0/20:3n-3/6	42130.1	38670.1	42037.8	48576.5	28792.9	49363	61348.4	44036.5	49222.7	60313.4	86.7615	65.3602	73.9509	162.982	159.485	61.8563	163.892
PC 16:0/20:2n-6	3126.43	3470.37	3114.92	4519.67	2856.41	5280.5	6787.14	3739.28	5440.96	5724.9	32.936	26.2872	21.9579	44.4626	32.4623	29.2005	42.6054
PC 16:0/20:1	2359.25	1796.33	1783.87	2442.54	1617.97	2230.52	3289.02	2478.47	2735.03	3281.7	162.113	180.256	202.164	160.433	154.574	168.043	190.266
PC 16:0/20:0	123.371	115.405	138.826	79.4911	59.5832	108.232	107.821	80.4816	62.9633	88.0463	19.9632	17.8828	19.047	13.6001	14.2833	12.2731	14.4676
PC 16:0/22:6	21637.6	24409.8	23910.3	22858.3	14726.2	24307.6	28342.2	22559.4	20233.5	23786.2	145.715	99.8362	157.862	158.977	165.394	144.883	152.128
PC 16:0/22:5n-3	3163.38	2982.42	2682.21	2592.83	988.109	4407.94	4012.57	1448.8	1617.2	4548.64	4.73866	2.04272	5.8147	7.9583	5.59545	3.51744	6.9499
PC 16:0/22:4	677.591	871.446	972.384	937.95	863.323	447.413	610.18	973.7	700.676	933.144	84.6599	75.7505	87.776	68.6392	73.8954	84.154	71.514
PC 18:2/18:1	47393.3	50270.2	48219	64232.8	69254.4	70459.2	81145.3	75273.3	77691.5	63879.1	18.9916	23.9251	34.8796	31.2091	35.7229	29.7003	32.711
PC 18:2/18:0	191133	215550	199730	205496	157942	258905	258418	185028	189178	214421	65.6454	66.8805	72.447	101.922	79.4495	65.697	95.0797
PC 18:2/20:4	4209.58	4862.45	5483.91	6449.93	4372.52	4072.56	5104.72	6171.76	2808.04	2890.07	4.72131	3.88812	8.87719	8.90427	6.17169	6.81637	6.05267
PC 18:2/22:6	654.815	613.843	565.271	872.378	500.31	853.172	1031.84	826.276	567.162	659.993	1.05093	0.340487	0.360249	1.1094	1.84139	1.05064	1.9894
PC 18:1/14:0	511.698	419.346	300.579	486.814	1027.76	791.05	581.785	488.41	819.318	1174.12	5.09784	5.8833	5.31214	6.5888	6.12306	3.56802	7.58125
PC 18:1/16:1	7905.58	6138.27	7593.87	9371.9	9347.15	8355.7	10652.8	6628.72	11102.7	14021.3	33.0232	30.7804	37.0985	33.2531	32.4057	37.1153	41.7293
PC 18:1/18:0	54938.5	44386	43573.2	48178.6	32186	52486.5	49752.1	44044.5	54749.3	59828.8	2130.08	1995.31	2191.09	1897.72	1760.12	1822.01	2060.25
PC 18:1/20:4	6215.61	7740.69	7102.2	12470.3	9300.86	5436.64	8652.04	14950.5	9579.82	6939.3	122.809	114.786	131.765	115.547	135.973	144.253	142.998
PC 18:1/20:3n-3/6	5434.3	4947.03	5071.44	9317.65	7414.06	7228.55	9918.61	9020.2	14217.3	10737.7	18.3121	5.08931	10.2407	23.8898	24.3885	10.7837	29.7031
PC 18:1/20:2n-6	550.728	377.771	418.715	590.121	915.026	813.03	1591.66	739.484	1692.3	1520.68	4.85163	3.57819	1.38826	3.62787	4.64717	2.63102	4.21455
PC 18:1/20:1	1862.59	1032	1487.77	2034.66	2253.38	1789.15	2438.95	2584.97	3405.43	2964.44	69.2277	61.1258	60.2004	55.7061	44.7505	54.6496	66.848
PC 18:1/20:0	1855.4	1288.1	1479.08	1318.86	1100.86	1403.07	1373.07	1334.42	1235.05	2014.06	72.2463	69.2766	68.8912	49.0162	47.8141	35.1193	42.8178
PC 18:1/22:6	2267.68	2702.58	2652.79	4045.4	2953.72	3703.2	4210.95	3812.4	4123.76	4286.63	24.084	24.1993	31.2659	25.73	32.0139	28.2421	33.0884
PC 18:1/22:5n-6	0	0	8.49205	70.7945	96.4308	0	2.94466	81.3904	3.08387	6.66675	3.13999	1.99841	1.81811	1.55811	1.79338	1.67466	1.34477
PC 18:1/22:4	40.2617	39.3884	21.0923	163.313	118.168	37.1612	45.6521	90.7096	118.332	98.8104	4.49748	6.62511	10.6855	6.03628	6.35908	3.51114	5.0628
PC 18:0/16:1	1090.3	677.047	831.346	824.23	753.038	956.256	1201.64	726.705	1115.65	1377.66	42.2094	46.963	42.2499	47.4923	49.3301	44.3758	44.769
PC 18:0/20:4	23875.4	34065.1	28435.2	28216.5	14036.8	18165.8	22221.2	32115	19648.1	17471.8	336.212	289.515	331.834	283.318	283.803	320.092	312.152
PC 18:0/20:3n-3/6	30758.5	29637.8	27909.4	30235.2	14643.1	31198.6	35376.5	26462.5	36039.5	36457.8	44.7791	39.3465	51.0061	82.369	75.6219	40.3059	88.335
PC 18:0/20:2n-6	2769.28	2702.82	2751.21	2480.16	1339.1	4436.73	4610.02	2302.03	4501.63	4742.06	10.8132	6.94566	9.7765	12.3952	9.47725	8.48884	11.6688
PC 18:0/20:1	1792.29	1475.03	1475.27	1697.27	1165.73	1995.42	2294.01	1337.51	2130.36	2333.87	149.643	134.28	141.411	87.8942	93.7754	97.8147	108.126
PC 18:0/22:6	12841.1	13022.6	12942.8	12506.9	5385.76	13021.4	11259	8872.36	11441.2	12956.7	121.592	126.873	135.282	122.998	120.971	124.317	129.576
PC 18:0/22:4	598.438	662.818	517.588	557.309	351.556	354.828	321.006	492.405	556.402	616.92	48.1567	51.2633	65.2911	38.6162	39.7404	44.718	42.0288
PC 20:4/16:1	2698.52	1976.37	2377.98	3649.09	2502.7	1349.59	2051.55	2982.16	1809.09	1933.54	7.53285	1.47456	3.39917	4.95035	4.78977	7.19291	5.16017
PC 20:4/22:6	1103.04	1129.01	1661.45	2119.42	1169.67	936.658	1528.03	1698.64	930.851	1110.07	8.23652	8.95633	10.0312	7.07048	11.1404	10.3265	10.9866
PC 16:0/16:0	10413.9	9768.03	11593	11102.1	9326.65	9728.48	12342.3	11624.1	6986.52	7876.16	3162.34	2919.3	3362.25	3551.88	3062.29	3290.92	3183.26
PC 18:2/18:2	31175.7	27845.2	32819.8	40342.3	37242.6	42612	41475.6	29002.5	24798.1	27223.1	3.52356	3.50186	7.19062	7.34672	6.17462	5.25499	4.74173
PC 18:1/18:1	12070.6	7818.52	8719.42	15484.6	15824.1	9651.56	12741.3	16649.1	21264.6	14682.2	466.049	417.192	455.09	466.21	395.615	482.863	496.678
PC 18:0/18:0	1353.83	1001.5	1089.91	982.184	545.368	763.804	751.651	863.903	646.118	689.309	23.826	19.3881	24.424	14.7859	14.7949	16.5272	15.7899
PC 20:4/20:4	414.824	399.603	506.243	661.445	483.449	103.592	206.733	813.166	145.772	224.766	1.60536	2.61	2.41915	2.21347	2.86525	2.65935	2.96286
PE 16:0/18:2	1660.35	1457.1	1377.19	1875.85	1198.98	2467.19	1643.01	964.696	1034.36	2014.81	13.3735	11.0012	14.1681	19.5574	13.1423	9.69769	17.5104
PE 16:0/18:1	202.157	200.504	230.018	292.342	371.268	321.322	323.121	274.335	321.365	325.527	360.04	342.057	393.832	402.687	357.369	372.65	424.943
PE 16:0/20:5	69.266	23.7726	46.6126	89.7804	32.8145	61.0024	52.7082	30.0341	67.5727	158.933	1.31143	0.652602	0.436023	1.8998	1.42765	0.761661	1.93317
PE 16:0/20:4	1078.24	726.448	975.128	1358.32	643.599	997.942	793.891	1094.36	519.965	1368.68	174.182	171.367	185.258	226.154	185.257	222.368	222.742
PE 16:0/20:3n-3/6	215.861	172.371	180.33	339.702	129.523	298.313	198.907	194.456	171.56	541.091	12.1792	11.7782	11.0056	31.6401	31.8157	15.34	33.6346
PE 16:0/22:6	1063.98	793.432	803.905	1190.43	549.967	1279.41	1161.91	867.102	718.462	1585.3	212.37	185.637	219.898	270.307	254.055	264.302	300.243
PE 16:0/22:5n-3	103.453	54.0434	64.0584	99.1734	18.3679	111.005	61.5091	40.441	21.8306	146.694	5.08088	3.43689	6.05063	6.31784	7.21183	6.11378	7.63876
PE 16:0/22:5n-6	11.2329	0.860683	2.72939	4.62335	9.87953	0.44938	6.43667	5.0397	0	0	5.49112	3.76917	7.11814	5.22637	3.78352	7.13473	6.05965
PE 18:2/18:1	941.628	872.355	699.18	1751.29	1320.28	1780.78	1531.78	841.066	1153.51	1814.33	27.8837	24.9167	24.612	49.6707	39.4537	34.9272	52.604
PE 18:2/18:0	2958.85	2555.34	2487.73	3387.11	2368.86	4617.93	4019.06	1742.75	2502.65	3900.09	28.5585	28.7888	36.3386	56.4574	37.641	39.0741	49.4373
PE 18:2/20:4	21.3131	34.9382	30.3617	87.4554	52.4878	33.8731	43.7622	47.3758	38.5976	54.3822	2.16978	3.98233	4.36652	4.93442	5.36112	7.91745	7.4338
PE 18:1/18:0	333.823	263.664	252.901	314.717	249.039	443.124	367.255	227.757	322.358	499.699	731.272	702.623	792.09	897.197	771.819	872.866	971.902
PE 18:1/20:5	224.058	87.3457	102.179	291.244	117.655	211.717	147.603	142.426	148.056	439.538	4.51942	2.05583	3.70825	6.92383	5.0405	4.36908	8.83043
PE 18:1/20:4	659.227	526.086	555.633	1294.4	688.735	618.085	737.367	814.139	707.472	1155.05	249.535	238.062	284.262	305.796	291.058	364.431	364.074
PE 18:1/20:3n-3/6	228.361	91.0659	118.495	368.462	158.866	257.746	227.196	130.393	234.74	407.167	16.3558	13.5801	19.0944	40.5975	41.2344	22.3157	43.6656
PE 18:1/22:6	239.505	154.486	190.345	357.178	176.432	263.83	235.707	209.039	238.09	401.825	54.3306	54.7186	61.7254	76.695	83.0898	82.7879	92.6092
PE 18:0/20:5	140.055	56.1904	42.8344	169.792	61.3728	188.907	115.511	58.3091	132.555	156.523	4.60381	1.02845	3.18358	6.95108	7.46168	4.28038	5.48843
PE 18:0/20:4	1857.32	1441.92	1558.51	2161.29	988.873	1561.77	1477.09	1319.66	1152.57	1845.46	1381.2	1275.85	1544.5	1655.24	1458.28	1699.12	1956.23
PE 18:0/20:3n-3/6	589.362	384.624	512.882	624.276	228.23	802.354	609.494	281.262	322.651	837.92	63.3892	51.222	61.9145	172.533	137.672	68.0839	166.292
PE 18:0/20:1	74.0352	55.9596	61.7669	67.8021	37.9325	107.147	77.8771	30.2345	39.6635	99.5118	96.0271	101.627	105.543	87.4295	86.061	105.577	112.334
PE 18:0/22:6	474.928	331.15	345.911	400.165	146.571	447.202	382.396	261.384	193.019	456.282	856.081	894.641	1061.08	1314.37	1131.47	1312.04	1376.23
PE 18:0/22:5n-3	55.7517	15.9843	36.4412	43.8948	0	46.8311	46.6532	0.728727	7.12799	64.4255	12.6455	10.1103	15.5886	18.4109	14.9638	14.176	16.8706
PE 18:0/22:5n-6	8.12461	0	3.62908	1.5907	1.12322	0.241808	1.98537	2.19849	0	0	15.7649	15.212	18.9704	16.4921	16.5386	26.5796	21.9972
PE 20:4/16:1	40.6082	35.111	47.1067	103.104	54.3172	31.0953	37.0731	73.0311	46.9446	94.124	8.96842	6.80113	7.55694	5.43563	5.9237	8.28309	11.3474
PE 20:4/20:3n-3/6	27.476	14.7164	35.2366	78.4885	16.6252	38.6906	31.7381	28.4287	24.545	38.2559	3.09139	6.77159	9.31447	16.4491	18.1965	7.58949	16.0383
PE 22:6/16:1	13.3077	12.1039	22.6551	22.4035	33.4889	13.1808	23.4991	5.23659	39.0035	60.4017	0.209181	1.20691	1.29002	2.25791	2.25603	3.38251	2.85647
PE 18:2/18:2	1546.19	1711.03	2091.21	4219.15	2845.49	3864.92	2921.76	1356.54	1726.01	2809.96	1.0601	1.79823	3.3938	5.00241	2.18068	2.23886	5.30649
PE 18:1/18:1	222.367	178.366	265.003	329.483	448.693	294.841	320.893	352.414	455.668	526.234	383.524	457.805	409.457	544.305	494.558	500.128	606.865
PE 20:4/20:4	0.599399	0.98753	11.2377	8.25569	11.434	0	0.289244	11.2509	4.45409	13.0904	0.81226	0.604421	1.12574	2.4614	1.50686	2.11819	2.10395
PG 16:0/16:0	1.52045	2.03508	3.02898	1.57306	2.32558	4.57645	7.93294	0.20648	0.679323	5.8187	8.35917	7.95083	9.22167	10.5627	9.53989	8.25517	8.80007
PG 16:0/18:1	32.2124	19.0093	44.8445	34.0652	32.5527	34.7616	86.2065	27.3276	28.7651	47.4205	26.6684	24.4995	27.5415	36.1208	28.9892	33.9517	33.4529
PG 16:0/20:4	0	0	0	1.009	0.544989	1.01507	0	0	0	0.121402	2.10414	2.28266	1.46203	2.95858	2.68503	2.76123	2.17931
PG 16:0/20:3n-3/6	0.688794	0.230298	1.05383	0.425006	1.27076	2.81484	9.85133	3.2208	0.0440485	3.45857	0.00419601	0.0513702	0.130946	0.420773	0.136609	0.191209	0.132883
PG 18:1/18:0	6.57392	4.07344	2.36154	4.67251	4.13154	3.0514	6.23212	3.39873	3.55903	7.28215	2.20606	2.60859	2.47541	3.27458	2.57995	2.81749	3.05105
PG 18:0/20:4	0	0	0	0.390058	0	0	0	0.937724	0.28044	0.288018	6.53045	4.94276	5.5029	8.56867	6.76009	7.87695	6.85388
PI 16:0/18:1	433.557	344.805	411.225	299.14	503.176	465.731	720.51	347.678	301.41	533.436	19.9828	10.8436	13.4037	8.2791	10.6776	12.7381	8.45596
PI 16:0/20:4	4469.64	4199.3	3777.22	3938.11	2729.86	3364.67	3551.94	3681.68	3360.13	5263.79	37.7721	17.5952	20.4325	18.6445	23.5519	26.0393	20.5743
PI 16:0/22:6	43.7888	46.9637	69.257	49.0538	54.5259	75.3723	83.2775	77.6261	74.7072	82.8809	1.58833	0.522925	0.21845	0.763942	0.688659	1.12178	0.494849
PI 18:1/18:1	361.477	252.855	250.329	354.993	549.133	418.458	680.854	524.816	533.718	421.175	5.52468	1.99954	3.58733	1.52848	3.16083	3.21632	3.13745
PI 18:1/18:0	265.708	296.756	234.473	222.888	363.723	232.444	472.498	238.847	221.553	288.644	18.6925	11.2727	11.1188	9.99585	10.0059	10.2892	8.19652
PI 18:1/20:4	1385.64	1250.05	1483.85	2678	2707.47	1674.66	2444.84	3382.25	3347.83	2355.13	23.7993	14.6423	19.4113	13.8957	18.1301	21.1355	17.342
PI 18:0/18:2	4301.18	4073.73	3646.64	3996.98	3984.98	4978.73	5870.35	3382.09	3157.01	3097.74	0.446901	0.41165	0.470742	0.679048	0.778737	0.313269	0.775718
PI 18:0/20:4	14256.7	14661.8	12343	14233.8	9115.14	13802.8	15549.7	14491.9	14814	13641.1	259.363	134.6	171.612	120.957	140.105	180.043	130.035
PI 18:0/20:3n-3/6	3930.41	2504.3	2969.6	4177.59	2485.66	4471.39	7697.58	2631.78	4117.81	4473.42	4.05108	1.60669	1.13652	2.55751	3.0098	1.69556	3.44006
PI 18:0/20:3n-9	1382.33	502.643	799.542	1393.23	1244.14	694.572	1713.1	1504.53	2385.53	1485.21	0.828337	0.432262	0.701432	0.392526	0.486989	0.824072	0.34944
PI 18:0/22:6	206.882	226.581	175.789	247.231	162.78	297.83	276.591	211.956	199.654	191.847	1.26278	1.2569	1.35706	1.16695	0.813385	1.32182	1.18709
PS 16:0/20:4	3.60003	8.652	21.6396	9.44596	12.6109	17.5254	10.2464	17.4383	11.3179	13.2385	5.99975	4.81561	5.68771	5.49594	4.06784	8.03028	6.78471
PS 16:0/22:6	12.5316	18.7895	27.0302	27.8421	21.8465	39.0655	19.2792	28.8933	28.4612	32.3867	29.6104	14.398	29.4701	32.6905	14.4423	30.5864	32.9989
PS 18:2/18:0	23.5253	17.0868	31.1503	11.6645	14.2264	81.3678	358.254	21.2901	25.1116	206.972	4.76801	4.32069	5.078	7.25739	6.18583	6.87082	7.31174
PS 18:1/18:0	38.2497	26.4846	30.3202	8.02106	30.9342	42.8158	403.177	14.2716	12.5677	270.03	482.178	452.545	485.585	591.888	587.108	653.529	646.08
PS 18:0/20:4	36.8511	60.8023	84.2713	58.0544	61.4098	104.515	111.642	76.1474	62.5989	100.144	86.6561	85.2418	92.0836	99.0053	106.546	135.723	121.105
PS 18:0/22:6	47.7335	54.2968	97.0599	59.8782	59.4525	130.48	92.1155	69.6707	85.6013	86.724	1131.69	1076.85	1165.88	1375.74	1456.23	1671.14	1569.57
SM 18:1/12:0	17.0436	16.0608	16.1599	18.3114	18.0491	17.7427	17.2288	19.4522	22.4231	17.1361	0.182956	0.203781	0.197915	0.209585	0.212969	0.210243	0.185135
SM 18:1/14:1	39.5078	30.2517	31.8426	36.2986	31.7372	34.3658	38.0192	36.5722	48.3881	37.8913	0.0342148	0.0367493	0.0493353	0.0357502	0.0628103	0.0245404	0.0300816
SM 18:1/14:0	439.742	358.698	400.822	449.026	447.683	432.891	515.802	456.263	538.791	327.565	1.3286	1.15541	1.33152	1.17761	1.07563	1.30972	1.24573
SM 18:1/16:1	4287.75	3941.12	4356.09	4412.42	2854.9	4289.13	4886.05	3681.58	3819.79	4606.94	2.30012	2.07583	2.22386	2.34076	2.26437	1.61099	1.72575
SM 18:1/16:0	15408.2	16754.3	15175.4	14709.1	14515.2	20979.1	18270	15172.8	17593.6	15864.6	129.197	92.8231	125.92	119.353	91.3458	102.3	107.718
SM 18:1/18:1	915.513	966.883	819.999	766.663	535.666	984.471	1015.67	734.317	799.566	719.555	252.345	241.418	256.921	252.715	277.133	174.383	188.224
SM 18:1/18:0	1197.06	1535.06	1389.93	1141.05	1102.85	1572.89	1535.63	1231.41	894.654	981.08	1732.45	1660.87	1637.09	1743.75	1787.99	1989.82	1891.76
SM 18:1/20:1	548.981	514.448	449.159	441.355	322.919	501.908	534.247	348.794	444.684	410.383	14.4386	14.1592	14.2791	14.2285	14.3748	10.6154	11.4203
SM 18:1/20:0	1541.9	1351.09	1317.04	979.567	519.92	1198.53	1232.12	746.187	756.198	1033.33	191.576	188.471	173.742	188.785	172.411	189.401	202.932
SM 18:1/22:1	9412.47	6753.18	8585.36	7658.24	4499.68	7843.83	8980.55	5390.85	6496.33	9082.23	37.4529	37.9726	35.9454	38.5363	39.6068	39.7165	39.3541
SM 18:1/22:0	14084.7	12278.8	13249.6	9061.43	3213.17	11299	8451.87	4597.03	4452.4	11400.6	107.617	109.537	101.722	100.477	95.1533	92.843	93.5632
SM 18:1/23:0	2375.78	2041.57	2208.7	1976.58	1171.83	2071.8	1760.62	1485.87	1512.65	1852.03	30.8197	30.0109	24.9753	28.2694	26.2087	29.897	28.4685
SM 18:1/24:1	29889.2	27580.4	29973.5	29860.7	18570.7	33318.8	29456	25098.2	23237.1	29671.6	551.567	571.968	520.703	514.776	541.998	558.407	517.701
SM 18:1/24:0	6221.76	5777.69	6182.84	4715.04	2227.73	5495.22	3843.24	2859.02	2630.28	5829.16	88.8034	79.7753	74.759	78.1918	70.3927	73.8084	69.9249
SM 18:1/26:1	46.2075	51.1023	44.4277	49.0743	36.9745	62.0731	45.0741	45.8335	38.7585	42.7311	4.28713	3.93732	4.1091	3.76775	3.88783	3.95264	3.66187
SM 18:1/26:0	13.0207	12.7254	13.1787	11.0611	10.8439	15.43	12.3932	11.3419	9.36196	12.7689	0.351968	0.467455	0.422585	0.40537	0.457382	0.439449	0.415927
TAG 16:1/16:0/16:0	3403.85	1745.23	2952.23	2276.78	3448.32	3647.96	3057	1902.48	3984.12	5509.49	5.56491	5.18445	4.80053	5.1358	4.82535	5.45425	5.12468
TAG 16:1/34:2	64901.5	38150.2	59545.8	54916.8	46613.6	75719.7	71040.3	25352.4	56820.4	113617	2.79932	2.15479	3.35477	1.49176	2.22082	2.03439	2.94844
TAG 16:1/16:0/18:1	48634.2	24703.8	44352.1	38276.8	39450.1	55300.9	53890.4	23291.4	47368.1	88314	6.21223	4.79474	6.45263	4.46783	6.03446	5.5508	6.61795
TAG 16:1/16:0/18:0	679.802	429.884	614.298	506.053	473.767	903.048	633.798	408.869	882.154	1338.52	1.15903	1.2154	0.940837	0.97972	1.03851	0.886091	1.27389
TAG 16:1/18:2/18:1	44352.4	35966	50102.9	54610.3	26624.2	61863	54817.3	21454.3	36908.9	70006.3	1.03906	0.245379	1.57568	0.143433	0.662345	0.289258	0.810395
TAG 16:1/36:2	33616.5	19565.1	35890.1	47047.6	34860.6	42762.5	45451.9	23036.6	53093.5	79986.2	2.46567	1.79861	2.96442	1.37975	2.14026	1.82856	2.64241
TAG 16:1/18:1/18:0	2289.03	1362.13	2108.6	2197.54	2253.3	3042.26	2702.3	1480.42	3005.72	4451.25	0.984304	0.846496	0.890732	0.749047	0.769314	0.701452	0.811529
TAG 16:1/18:0/18:0	136.645	89.1765	136.825	111.122	82.1237	200.784	137.386	64.6844	102.092	290.158	0.185194	0.167918	0.196735	0.168367	0.109865	0.204338	0.190356
TAG 16:0/16:0/18:2	20332	18889.8	20127.9	19838.2	12851.2	32971.4	21523.9	11359.9	15212	27091.4	3.21914	1.65264	2.44484	1.78238	1.84767	1.72826	2.45119
TAG 16:0/18:2/18:2	84321.9	112728	104637	76933	30947.1	148028	88890.5	31470.2	31674.2	84491.3	2.53142	0.820238	1.41728	0.62855	0.7864	0.67776	1.26097
TAG 16:0/18:2/18:1	160830	174008	195842	154612	74413.1	259377	185977	85668.6	85760.3	199686	7.44106	3.6167	5.95124	4.02963	4.72431	3.48275	5.03678
TAG 16:0/18:2/18:0	6319.11	6115.98	5756.92	7003.39	3085.86	11363.3	6546.35	3210.96	5338.61	11048.1	0.970894	0.709534	0.840801	0.821069	0.594323	0.72859	0.908842
TAG 16:0/18:1/18:1	142695	115931	166524	139982	87179	210256	175216	81481.4	112806	229094	12.3798	10.2393	12.9787	10.6901	12.1206	10.3945	12.6904
TAG 16:0/18:1/18:0	6241.94	4727.61	6128.81	5823.6	3000.97	10496	6566.87	2827.68	3897.5	11349.9	7.12467	6.5128	7.77497	7.55772	7.03698	7.5815	8.24651
TAG 16:0/18:0/18:0	399.239	336.076	290.735	468.636	204.398	501.07	355.427	317.341	354.709	755.877	4.32423	4.9043	4.43844	5.06375	4.44115	4.05634	5.74797
TAG 16:0/18:1/22:6	6876.14	5848.27	7364.82	10285.4	3482.66	8511.61	5670.5	7809.6	6218.12	12637.6	1.36167	1.32953	2.03717	1.37678	1.52353	1.18041	1.46148
TAG 16:0/18:0/22:6	117.38	107.729	95.1084	129.646	36.2741	152.407	99.2683	101.138	141.999	242.301	0.757232	0.583575	0.829467	0.807024	0.621409	0.753539	0.782818
TAG 16:0/22:6/22:6	144.337	136.04	139.917	278.169	36.1662	144.441	93.7602	217.115	125.274	226.998	0.125307	0.0677843	0.224471	0.0860277	0.038148	0.086354	0.0766937
TAG 18:2/18:2/18:0	6523.46	6997.95	5342.91	9802.54	4316.88	12353.8	7101	3354.06	7023.25	11640.3	0.317985	0.14159	0.345435	0.228937	0.217609	0.208196	0.226727
TAG 18:2/18:1/18:1	37409.1	45828.9	50053.7	67584.2	32779.9	66838.4	54211.2	38846.5	40775.3	56359.9	3.82802	2.72968	3.92454	1.68916	2.53017	1.75628	2.27595
TAG 18:2/18:1/18:0	13277.3	13677.2	13981	17873.4	8975.67	25130.1	16444.6	8800.42	10763.7	20411.5	1.04265	0.81799	0.843295	0.675998	0.715923	0.728003	0.634285
TAG 18:2/18:0/18:0	1188.77	1199.62	1292.74	1513.99	575.285	2357	1298.49	503.389	627.746	2104.26	0.0780706	0.102728	0.109918	0.0897551	0.122016	0.093039	0.0826511
TAG 18:1/18:0/18:0	739.077	665.247	959.892	856.198	402.286	1378.15	859.228	345.288	384.827	1399.07	1.04247	1.1827	1.0645	0.903	0.919521	1.03038	1.07001
TAG 18:1/18:0/20:4	477.378	481.476	525.425	499.992	227.227	540.317	388.144	317.02	264.888	668.418	0.433108	0.317593	0.453604	0.397997	0.345752	0.289235	0.308523
TAG 18:1/18:0/22:6	163.059	148.331	142.267	273.662	103.291	211.926	149.494	196.568	222.337	301.661	0.101741	0.135438	0.129522	0.063874	0.0392618	0.0958355	0.084253
TAG 16:1/16:1/16:0	4351.89	1306.49	3090.89	2701.28	4361.82	4069.33	4083.39	1278.09	4262.6	9197.52	1.29877	1.38509	1.3869	1.18819	1.48988	1.17867	1.30488
TAG 16:0/16:0/18:1	14399.7	10656.1	16038.4	12111.1	12119.6	21238	16415.3	9340.74	12368.9	21593.6	8.70357	7.13777	8.91728	8.91443	7.57011	8.63186	9.74446
TAG 16:0/16:0/18:0	603.273	484.61	471.395	661.808	313.526	854.644	601.033	448.771	640.065	1350.08	4.41213	4.20407	4.59045	5.57718	4.36362	5.42182	5.39758
TAG 16:0/16:0/22:6	405.692	334.613	351.954	396.728	177.434	468.425	348.528	387.368	399.948	609.176	0.927194	0.698762	1.12111	1.10961	0.770527	1.04685	0.938672
TAG 18:2/18:2/18:1	18425	23890.3	21211.9	27916	11990.3	36837.8	24561.5	9918.87	9755.33	21547.9	1.12714	0.620218	0.805734	0.259645	0.627985	0.535288	0.49329
TAG 18:1/18:1/18:0	3812.31	3040.62	4258.41	4725.47	2763.11	6519.85	5190.82	2349.7	3527.59	8001.23	1.88317	2.07439	2.15734	2.0722	2.08985	1.85565	2.18155
TAG 18:1/18:1/22:6	811.283	722.29	890.365	2316.46	917.031	1097.67	829.959	1993.51	1819.35	1862.5	0.0459383	0.0304109	0.0498631	0.0206763	0.0232484	0.0285846	0.05861
TAG 18:0/18:0/20:4	8.57716	9.23139	6.55373	9.46093	5.05571	8.54128	7.71768	7.54952	7.75069	18.2673	0.145785	0.114704	0.154921	0.158667	0.100511	0.0952381	0.113217
TAG 18:0/18:0/22:6	2.60305	2.21228	1.63992	4.41176	1.23875	4.51007	2.57412	2.87059	5.23523	10.5668	0.0259923	0.0266253	0.0458195	0.0552644	0.050524	0.0390557	0.0348456
TAG 16:1/16:1/16:1	906.815	264.614	582.476	732.502	887.99	832.259	831.678	197.03	958.181	2282.09	0.144633	0.243454	0.236805	0.166554	0.250936	0.143385	0.280332
TAG 16:0/16:0/16:0	1514.11	1141.63	1412.71	1524.7	1001.01	2118.93	1353.4	1418.48	1502.5	2316.26	9.66863	8.40614	8.56004	10.4229	9.3151	11.1412	11.6908
TAG 18:2/18:2/18:2	8012.05	9614.65	7707.43	10778.5	4073.67	18001.2	9702.4	1724.61	2256.91	8588.26	0.435774	0.190163	0.294586	0.163998	0.241769	0.194909	0.197488
TAG 18:1/18:1/18:1	15252.3	13029.7	17592.5	27239.8	15922.4	22384	21459.1	18655.2	28959.6	34042.6	3.47809	4.43933	3.7957	2.7229	3.45619	3.0653	4.16591
TAG 18:0/18:0/18:0	28.2564	31.1564	18.9965	28.3186	17.323	29.5614	26.0065	24.7077	24.4603	45.6565	1.32969	2.06235	1.90242	1.34484	1.73443	0.986575	2.29909
