# Supplementary material for: GWAS-identified bipolar disorder risk allele in the FADS1/2 gene region links mood episodes and unsaturated fatty acid metabolism in mutant mice
Source: Mol Psychiatry. 2023 Feb 21;28(7):2848–56. doi: 10.1038/s41380-023-01988-2 (PMC10615742; doi:10.1038/s41380-023-01988-2)
Supplement: Supplementary file 4 — Supplementary Table2 [file 41380_2023_1988_MOESM4_ESM.xlsx]

## Sheet: Sheet1
Supplementary Table 2
The composition of AIN93G-based diets
Ingredients	m.AIN93G diet	AIN93G+EPA diet	AIN93G+DHA diet	AIN93G+ EPA+DHA (Lotriga) diet
	modified AIN93G	m.AIN93G + EPA 0.25%	m.AIN93G + EPA 0.25%	m.AIN93G + DHA 0.112% + EPA 0.138%
Corn starch	39.74%	39.49%	39.49%	39.49%
Casein vitamin free	20%	20%	20%	20%
Maltodextrin	13.2%	13.2%	13.2%	13.2%
Sucrose	10%	10%	10%	10%
Soybean oil	7%	7%	7%	7%
Powdered cellulose	5%	5%	5%	5%
AIN93G mineral mix	3.5%	3.5%	3.5%	3.5%
AIN93G vitamin mix	1%	1%	1%	1%
L-cystine	0.3%	0.3%	0.3%	0.3%
Choline bitartrate	0.25%	0.25%	0.25%	0.25%
t-Butylhydroquinone	0.01%	0.01%	0.01%	0.01%
EPA (free acid)	0	0.25%	0	0.138%
DHA (free acid)	0	0	0.25%	0.112%
Chow pellets of these diets were dried in a low-temperature oven, and 1-kg aliquots were sealed in airtight bags, exposed to 30 kGy, and stored at 4 °C until use.
