# Supplementary material for: GWAS-identified bipolar disorder risk allele in the FADS1/2 gene region links mood episodes and unsaturated fatty acid metabolism in mutant mice
Source: Mol Psychiatry. 2023 Feb 21;28(7):2848–56. doi: 10.1038/s41380-023-01988-2 (PMC10615742; doi:10.1038/s41380-023-01988-2)
Supplement: Supplementary file 5 — Supplementary Table3 [file 41380_2023_1988_MOESM5_ESM.xlsx]

## Sheet: Sheet1
	Supplementary Table 3
	The sequences of single-stranded DNAs used as a homology-directed repair template
	ssDNA_Fads1
	5'-gggctggcctcaaatgggagggaaaagtacagcggtattcacaattggttccaggtgtccacagatgttcaagtcccctgATAACTTCGTATAATGTATGCTATACGAAGTTATcgtgaagtggcatcctacttgcaataactgacatatgccctcctagccccgcaggctgggagataggctttggtcctccc-3'
	ssDNA_Fads2
	5'-aggacctcccctctctcctttcccaggggtttctctggggtgtattagtcagtagcccacagctcctgtggtatcctgtgATAACTTCGTATAATGTATGCTATACGAAGTTATgtaagtggtgagccctagtcagtagctgagaggaagcacctgccgccccaacatgacttcccacaagtctcactgcctgg-3'
	CAPITAL LETTERS, the sequence of loxP
	underline, the sequences of crRNAs (crRNA_Fads1, crRNA_Fads2)
	double underline, the PAM sequences of the cRNAs
