# Supplementary material for: GWAS-identified bipolar disorder risk allele in the FADS1/2 gene region links mood episodes and unsaturated fatty acid metabolism in mutant mice
Source: Mol Psychiatry. 2023 Feb 21;28(7):2848–56. doi: 10.1038/s41380-023-01988-2 (PMC10615742; doi:10.1038/s41380-023-01988-2)
Supplement: Supplementary file 6 — Supplementary Table4 [file 41380_2023_1988_MOESM6_ESM.xlsx]

## Sheet: Sheet1
	Supplementary Table 4
	Abbreviations used for lipid classes
	Abbreviation	Lipid class
	AC	Acylcarnitine
	LPC(O)	Alkyl-lysophosphatidylcholine
	PC(O)	Alkyl-phosphatidylcholine
	PE(P)	Alkenyl-phosphatidylethanolamine
	BMP	Bis(monoacylglycero)phosphate
	Cer	Ceramide
	Cer(OH)	Alpha-hydroxyceramide
	MAG	Monoacylglycerol
	DAG	Diacylglycerol
	FFA	Free fatty acid
	HexCer	Hexosylceramide
	HexCer(OH)	Hydroxyhexosylceramide
	Sulfatide	3-O-sulfogalactosylceramide
	Sulfatide(OH)	Hydroxysulfatide
	LacCer(OH)	Hydroxylactosylceramide
	LacCer	Lactosylceramide
	LPA	Lysophosphatidic acid
	LPC	Lysophosphatidylcholine
	LPE	Lysophosphatidylethanolamine
	LPG	Lysophosphatidylglycerol
	LPI	Lysophosphatidylinositol
	LPS	Lysophosphatidylserine
	NAE	N-Acylethanolamine
	PA	Phosphatidic acid
	PC	Phosphatidylcholine
	PE	Phosphatidylethanolamine
	PG	Phosphatidylglycerol
	PI	Phosphatidylinositol
	PS	Phosphatidylserine
	SM	Sphingomyelin
	NDS	Dihydroceramide
	TAG	Triacylglycerol
